# Supplementary material for: The Gut-Brain Axis in Healthy Females: Lack of Significant Association between Microbial Composition and Diversity with Psychiatric Measures
Source: PLoS One. 2017 Jan 19;12(1):e0170208. doi: 10.1371/journal.pone.0170208 (PMC5245801; doi:10.1371/journal.pone.0170208)
Supplement: S1 Table — We considered associations between 17 different clinical and psychiatric measures from our human cohort (column B) and 232 bacterial taxa (12 phyla, 19 classes, 22 orders, 46 families, and 133 genera) (column A) present in at least 25% of our samples, as well as the Shannon diversity index. We evaluated 3,944 hypotheses [17 measures * (232 taxa + 5 Shannon diversity metrics)] using the non-parametric Kendall’s tau-b test for association (column D), and there were no associations that met established significance thresholds (column C), even after FDR correction (column E). (TXT) [file pone.0170208.s001.txt]

namesA	namesB	kendallP	rVals	adjKendall
Clostridium.IV	PSS	0.0010268964106217	-0.322296442663565	0.922720352877922
Prevotellaceae	AGE	0.00188466254621744	-0.316637492498906	0.922720352877922
Corynebacteriaceae	AGE	0.00193989276885986	0.309891161546923	0.922720352877922
Anaerobacter	BDI.II	0.00209414958953857	0.319512278354235	0.922720352877922
Veillonellaceae	EATING	0.00223803520202637	0.312416845232268	0.922720352877922
Sutterella	BDI.II	0.00262773036956787	0.306012102323585	0.922720352877922
Anaerosporobacter	EATING	0.00274274288676679	-0.297147255173855	0.922720352877922
Oscillibacter	EATING	0.00277764140628278	-0.305749046057416	0.922720352877922
Corynebacterium	AGE	0.00290298461914062	0.296211947282301	0.922720352877922
Ruminococcaceae	EATING	0.00305360904894769	-0.303905784266291	0.922720352877922
Pseudomonas	BDI.II	0.00317716598510742	0.308970101419553	0.922720352877922
Paludibacter	Agreeableness	0.00389100611209869	-0.300257284073586	0.922720352877922
Ruminococcaceae	EDE.Q.Total	0.00421955576166511	-0.295042566407233	0.922720352877922
Eggerthia	EDE.Q.Total	0.00434512831270695	-0.299857913816493	0.922720352877922
Pseudomonas	EATING	0.00436508655548096	0.300441290414835	0.922720352877922
Atopobium	Extraversion	0.00522274291142821	-0.29933414134807	0.922720352877922
Porphyromonas	Agreeableness	0.00559128914028406	-0.292119287974314	0.922720352877922
Ethanoligenens	PSS	0.00577541394159198	-0.29121480351012	0.922720352877922
Pseudomonadales	BDI.II	0.00579226016998291	0.290902141122335	0.922720352877922
Pseudomonadaceae	BDI.II	0.00579226016998291	0.290902141122335	0.922720352877922
Eggerthella	Neuroticism	0.0061045759357512	-0.292590014937455	0.922720352877922
Paludibacter	Conscientiousness	0.00615763664245605	0.279189980676616	0.922720352877922
Pseudomonadales	EATING	0.00624096393585205	0.288650467522298	0.922720352877922
Pseudomonadaceae	EATING	0.00624096393585205	0.288650467522298	0.922720352877922
Thermoprotei	BMI	0.00735187530517578	0.270940836640799	0.922720352877922
Pseudomonas	BAI	0.00772011280059814	0.277149296687997	0.922720352877922
Crenarchaeota	BMI	0.00779640674591064	0.271558195935096	0.922720352877922
Selenomonadales	EATING	0.00804710388183594	0.277098346477975	0.922720352877922
Negativicutes	EATING	0.00839972496032715	0.274998630872432	0.922720352877922
Odoribacter	Extraversion	0.00848222430795431	-0.286228703412356	0.922720352877922
Erysipelotrichaceae_incertae_sedis	HEIGHT	0.00848899502307177	-0.262414965299042	0.922720352877922
Anaerofilum	BDI.II	0.00855087023228407	-0.27987528911986	0.922720352877922
Ruminococcus	EATING	0.00876606721431017	-0.271215937109776	0.922720352877922
Rhodospirillales	AGE	0.00894749164581299	0.262890113091674	0.922720352877922
Eggerthia	SHAPE	0.00938980653882027	-0.283885305058466	0.922720352877922
Eubacteriaceae	WEIGHT	0.00969961099326611	-0.262128809233927	0.922720352877922
Gallibacterium	BDI.II	0.00980472564697266	0.275283830950761	0.922720352877922
Hespellia	WEIGHT	0.00981056690216064	0.267866510713094	0.922720352877922
Micrococcaceae	PSS	0.00998342037200928	0.255882915091779	0.922720352877922
Pasteurellales	EATING	0.0105626583099365	0.268423170197888	0.922720352877922
Syntrophococcus	Imagination	0.0105963023379445	-0.268582797543198	0.922720352877922
Oxalobacter	WEIGHT	0.0109860897064209	0.264638083310478	0.922720352877922
Pseudomonas	Neuroticism	0.0109930038452148	0.265006088929522	0.922720352877922
Pasteurellaceae	EATING	0.011012077331543	0.266851709241504	0.922720352877922
Actinobacillus	EATING	0.011049747467041	0.267403555845213	0.922720352877922
Paludibacter	Extraversion	0.0112417517229915	-0.26046335287298	0.922720352877922
Eubacterium	WEIGHT	0.0119091933593154	-0.256140266406053	0.922720352877922
Rhodospirillaceae	AGE	0.0123052597045898	0.252425650523827	0.922720352877922
Anaerobacter	SHAPE	0.0131134986877441	0.248945793553729	0.922720352877922
Anaerofilum	BAI	0.013263382948935	-0.260726864546538	0.922720352877922
Alistipes	SHAPE	0.0137753961607814	-0.261373309486366	0.922720352877922
Gallibacterium	EATING	0.0138497352600098	0.26170973960936	0.922720352877922
Hallella	Agreeableness	0.0142996441572905	-0.248670185072708	0.922720352877922
Barnesiella	BAI	0.0143527500331402	-0.249767140723317	0.922720352877922
Eubacteriaceae	HEIGHT	0.0143749983981252	-0.244606105993196	0.922720352877922
Anaerofilum	SHAPE	0.014436730183661	-0.249327593097224	0.922720352877922
Lachnospiracea_incertae_sedis	AGE	0.0145637989044189	0.242888075775292	0.922720352877922
Gallibacterium	BAI	0.014664888381958	0.252436259145148	0.922720352877922
Clostridium.IV	BDI.II	0.0147274686023593	-0.2528102824158	0.922720352877922
Rothia	PSS	0.0148881673812866	0.245949687303106	0.922720352877922
Clostridium.XlVa	Conscientiousness	0.0150401592254639	0.249337099647399	0.922720352877922
Megamonas	Neuroticism	0.0150495767593384	0.250569974371328	0.922720352877922
Slackia	Conscientiousness	0.015151004306972	-0.257418198594081	0.922720352877922
Clostridium.XlVb	BDI.II	0.0152727365493774	-0.24594895947274	0.922720352877922
Megasphaera	EATING	0.0153958797454834	0.252304828046383	0.922720352877922
Carnobacteriaceae	EATING	0.0156629085540771	0.250044476027656	0.922720352877922
Denitrobacterium	Conscientiousness	0.0156959909945726	-0.252099887649215	0.922720352877922
Acetanaerobacterium	BDI.II	0.0158209968358278	-0.256971008584481	0.922720352877922
Allisonella	WEIGHT	0.0159940719604492	0.251517780491272	0.922720352877922
Pyrodictiaceae	BMI	0.0161375999450684	0.25253897696172	0.922720352877922
Ruminococcaceae	WEIGHT.1	0.0161630790680647	-0.243852532304386	0.922720352877922
Moryella	WEIGHT	0.0162101984024048	0.252437560683383	0.922720352877922
Moryella	HEIGHT	0.0166019201278687	0.252790098802464	0.922720352877922
Clostridiales_Incertae.Sedis.XI	SHAPE	0.0168577209115028	-0.251045798383607	0.922720352877922
Paralactobacillus	Conscientiousness	0.0168956872075796	-0.263955407897006	0.922720352877922
Victivallaceae	Neuroticism	0.0169998407363892	0.248128728404644	0.922720352877922
Tannerella	EATING	0.0170373916625977	0.24291276395069	0.922720352877922
Flavonifractor	HEIGHT	0.0170856863260269	-0.247691234290448	0.922720352877922
Shuttleworthia	HEIGHT	0.0170919895172119	0.250475404403361	0.922720352877922
Clostridium.IV	BAI	0.0171103179454803	-0.253924471203993	0.922720352877922
Murdochiella	EDE.Q.Total	0.0172150991857052	-0.240321561684992	0.922720352877922
Mitsuokella	Agreeableness	0.0173683706671	-0.255021529471568	0.922720352877922
Lentisphaeria	Neuroticism	0.0173795223236084	0.245741019559364	0.922720352877922
Victivallales	Neuroticism	0.0173795223236084	0.245741019559364	0.922720352877922
Victivallis	Neuroticism	0.0173795223236084	0.246719441604986	0.922720352877922
Pyrolobus	BMI	0.0176572799682617	0.247560267591191	0.922720352877922
Lentisphaerae	Neuroticism	0.0177665948867798	0.245229367663947	0.922720352877922
Clostridium.IV	SHAPE	0.0186875630170107	-0.242326946659963	0.922720352877922
Granulicatella	EATING	0.0192729234695435	0.241790316562035	0.922720352877922
Enterococcus	Imagination	0.0193439722061157	0.242591794481029	0.922720352877922
Campylobacteraceae	WEIGHT	0.0202694218605757	-0.235290212647336	0.922720352877922
Epsilonproteobacteria	WEIGHT	0.0206919088959694	-0.234115904482211	0.922720352877922
Campylobacterales	WEIGHT	0.0206919088959694	-0.234115904482211	0.922720352877922
Rikenellaceae	SHAPE	0.0211189892143011	-0.247186303867764	0.922720352877922
Campylobacter	WEIGHT	0.0211220495402813	-0.234064474927534	0.922720352877922
Actinomycetaceae	HEIGHT	0.0214927569031715	-0.239180033441372	0.922720352877922
Eggerthella	HEIGHT	0.021663861349225	-0.246244459013914	0.922720352877922
Weissella	HEIGHT	0.0219611302018166	-0.232943563956877	0.922720352877922
Haemophilus	EATING	0.0220133066177368	0.249858313001663	0.922720352877922
Mogibacterium	WEIGHT	0.022044200450182	-0.234592418189302	0.922720352877922
Subdoligranulum	Imagination	0.0223831571638584	-0.245788692912535	0.922720352877922
Eubacterium	HEIGHT	0.0224026907235384	-0.235440250099227	0.922720352877922
Sphingobacteriia	BAI	0.0224600322544575	-0.232038612750552	0.922720352877922
Sphingobacteriales	BAI	0.0228537153452635	-0.231306479623095	0.922720352877922
Campylobacteraceae	BMI	0.0231233220547438	-0.226851519910362	0.922720352877922
Pseudomonadales	BAI	0.0234544277191162	0.238364498157012	0.922720352877922
Pseudomonadaceae	BAI	0.0234544277191162	0.238364498157012	0.922720352877922
Sutterella	Neuroticism	0.0238875150680542	0.245229560917709	0.922720352877922
Epsilonproteobacteria	BMI	0.0240777377039194	-0.225122507835431	0.922720352877922
Campylobacterales	BMI	0.0240777377039194	-0.225122507835431	0.922720352877922
Campylobacter	BMI	0.0240777377039194	-0.226577617007403	0.922720352877922
Alistipes	BAI	0.0242616292089224	-0.245161319858206	0.922720352877922
Bacillales	RESTRAINT	0.0249990224838257	0.222784974663986	0.922720352877922
Anaerosporobacter	EDE.Q.Total	0.0254822187125683	-0.221145399315334	0.922720352877922
Metascardovia	BAI	0.0256258193403482	-0.231672930030535	0.922720352877922
Ruminococcaceae	SHAPE	0.0257138591259718	-0.228598979916811	0.922720352877922
shannonDiversity	EATING	0.0258153676986694	0.231641907872495	0.922720352877922
Murdochiella	WEIGHT.1	0.0267874915152788	-0.222457696105024	0.922720352877922
Incertae.Sedis.XI	EDE.Q.Total	0.0267961397767067	-0.228349667984631	0.922720352877922
Anaerorhabdus	SHAPE	0.0270497109740973	-0.237534358746015	0.922720352877922
Rikenellaceae	BAI	0.0273153260350227	-0.237901045338085	0.922720352877922
Erysipelotrichaceae_incertae_sedis	EATING	0.0283247232437134	0.227530837780786	0.922720352877922
Anaerofilum	EDE.Q.Total	0.0285362359136343	-0.224062595064413	0.922720352877922
Murdochiella	SHAPE	0.0288521442562342	-0.226932681424961	0.922720352877922
Gracilibacteraceae	SHAPE	0.0289210081100464	0.229673102235397	0.922720352877922
Clostridium.III	Conscientiousness	0.0292563438415527	0.224292194697751	0.922720352877922
Pseudobutyrivibrio	Neuroticism	0.0299042463302612	0.227887750590792	0.922720352877922
Eubacterium	Conscientiousness	0.0305660963058472	0.210329342252864	0.922720352877922
Anaerofilum	WEIGHT.1	0.0306259412318468	-0.223099847045406	0.922720352877922
Desulfurococcales	BMI	0.0322976112365723	0.219320817944161	0.922720352877922
Alistipes	RESTRAINT	0.0327450670301914	-0.217100739645495	0.922720352877922
Anaeroglobus	Agreeableness	0.0329058170318604	0.221065502465419	0.922720352877922
Bacillales_Incertae.Sedis.XI	HEIGHT	0.0334007851779461	-0.220017907075543	0.922720352877922
Pyrodictiaceae	WEIGHT	0.0339357852935791	0.230905921550391	0.922720352877922
Bacteroides	Extraversion	0.0339931286871433	-0.218712490583379	0.922720352877922
Prevotella	AGE	0.0340970940887928	-0.208130341600968	0.922720352877922
Peptostreptococcus	RESTRAINT	0.0341453552246094	0.218240970374185	0.922720352877922
Holdemania	Neuroticism	0.0341617353260517	-0.215090394441604	0.922720352877922
Chitinophagaceae	Conscientiousness	0.0346046574413776	-0.218134119467537	0.922720352877922
Clostridium.IV	EDE.Q.Total	0.0346618331968784	-0.219038742603586	0.922720352877922
Coprococcus	Conscientiousness	0.0349122285842896	0.217070995982699	0.922720352877922
Catenibacterium	WEIGHT	0.0350176095962524	0.209886063479176	0.922720352877922
Clostridium.XlVa	BMI	0.0350258350372314	0.212515608138708	0.922720352877922
Rikenellaceae	RESTRAINT	0.0350502729415894	-0.21587418179439	0.922720352877922
Bacteroidaceae	Extraversion	0.0351136177778244	-0.217509818215655	0.922720352877922
Clostridiales	WEIGHT.1	0.0352210141718388	-0.222893755975671	0.922720352877922
Hespellia	BMI	0.0360649824142456	0.202017398378791	0.922720352877922
shannonDiversity	WEIGHT.1	0.0363936424255371	0.219975259236808	0.922720352877922
Anaerococcus	SHAPE	0.0364970155060291	-0.215906540750166	0.922720352877922
Anaerosporobacter	RESTRAINT	0.0365459732711315	-0.199056745057145	0.922720352877922
Gordonibacter	AGE	0.0365852117538452	0.217782700796991	0.922720352877922
Holdemania	HEIGHT	0.0367381907999516	-0.222047805290155	0.922720352877922
Mogibacterium	HEIGHT	0.0369409136474133	-0.220596833638242	0.922720352877922
Allisonella	Neuroticism	0.0369856357574463	0.218832368440545	0.922720352877922
Clostridia	WEIGHT.1	0.0369923859834671	-0.221960131074322	0.922720352877922
Enterobacteriales	SHAPE	0.0372126698493958	-0.218524108005331	0.922720352877922
Enterobacteriaceae	SHAPE	0.0372126698493958	-0.217466651515033	0.922720352877922
Actinomycetales	BAI	0.0373232364654541	0.215087963591121	0.922720352877922
Pseudomonas	PSS	0.0373488664627075	0.217290216429886	0.922720352877922
Actinomyces	HEIGHT	0.0373598076403141	-0.214891439743755	0.922720352877922
Eggerthella	PSS	0.0376357845962048	-0.214213885622252	0.922720352877922
Subdoligranulum	Agreeableness	0.0379228703677654	-0.208855233844888	0.922720352877922
Tepidibacter	EDE.Q.Total	0.0381523370742798	0.209302987788535	0.922720352877922
Roseburia	BMI	0.0382590405642986	-0.201908956162631	0.922720352877922
Corynebacterium	Agreeableness	0.0383839271962643	-0.208348349856514	0.922720352877922
Gemella	HEIGHT	0.0387226454913616	-0.213900969488662	0.922720352877922
Veillonella	EATING	0.0388389825820923	0.216117714071791	0.922720352877922
Parasutterella	AGE	0.0389692783355713	0.215481503668569	0.922720352877922
Anaerofustis	PSS	0.0393211841583252	-0.211832118522161	0.922720352877922
Oxalobacter	BMI	0.0393552780151367	0.215492689554924	0.922720352877922
Faecalibacterium	Agreeableness	0.0394822955131531	-0.215029889523867	0.922720352877922
Desulfovibrio	Imagination	0.0396863743662834	-0.207467185542301	0.922720352877922
Sporobacterium	Conscientiousness	0.0397181510925293	0.211466769588288	0.922720352877922
Peptostreptococcaceae	WEIGHT	0.0404447019100189	-0.216349039646182	0.922720352877922
Catenibacterium	HEIGHT	0.040469765663147	0.210887955895401	0.922720352877922
Lactococcus	Neuroticism	0.0407652147114277	-0.216680241932456	0.922720352877922
Enterobacter	EATING	0.0410572290420532	0.212223953773216	0.922720352877922
Bacillales	EDE.Q.Total	0.0413733720779419	0.191222351231568	0.922720352877922
Anaerofilum	EATING	0.0416380055248737	-0.208650251109542	0.922720352877922
shannonDiversity	EATING	0.0420582294464111	0.21119773035441	0.922720352877922
Hydrogenoanaerobacterium	BAI	0.0425336249172688	-0.210290043218143	0.922720352877922
Coriobacteriales	BMI	0.043745756149292	0.205863455054987	0.922720352877922
Tepidibacter	WEIGHT.1	0.0440858602523804	0.200210035490644	0.922720352877922
Gracilibacteraceae	HEIGHT	0.0441807508468628	0.210430370905592	0.922720352877922
Sutterella	WEIGHT	0.044215202331543	0.20215337645092	0.922720352877922
Porphyromonadaceae	EATING	0.0443083457648754	-0.201228088318934	0.922720352877922
Clostridium.XlVa	BDI.II	0.0443104133009911	-0.203426241501242	0.922720352877922
Anaerovorax	Extraversion	0.0443698577582836	-0.209893648091013	0.922720352877922
Bilophila	AGE	0.0447441339492798	0.205815804889979	0.922720352877922
Incertae.Sedis.XI	WEIGHT.1	0.0449601262807846	-0.206831032473744	0.922720352877922
Gammaproteobacteria	BDI.II	0.0450130701065063	0.203132994617556	0.922720352877922
Pseudomonadales	RESTRAINT	0.0453119277954102	0.214498569443519	0.922720352877922
Pseudomonadaceae	RESTRAINT	0.0453119277954102	0.214498569443519	0.922720352877922
Eubacterium	EDE.Q.Total	0.045364074409008	-0.208923592740746	0.922720352877922
Anaerotruncus	PSS	0.0454029552638531	-0.206673278296306	0.922720352877922
Murdochiella	Extraversion	0.0454205460846424	-0.211057684481363	0.922720352877922
Acetanaerobacterium	SHAPE	0.0456893816590309	-0.204262931091656	0.922720352877922
Coriobacteriaceae	BMI	0.045835018157959	0.203572148034432	0.922720352877922
Staphylococcaceae	WEIGHT.1	0.0458587408065796	0.209097851557813	0.922720352877922
Eubacteriaceae	EDE.Q.Total	0.0464786700904369	-0.201826994625504	0.922720352877922
Clostridiaceae.2	HEIGHT	0.0465372875332832	-0.202890426321241	0.922720352877922
Veillonellaceae	RESTRAINT	0.0468323230743408	0.211822747171037	0.922720352877922
shannonDiversity	WEIGHT.1	0.0470281839370728	0.213101721577268	0.922720352877922
Streptophyta	Imagination	0.0471720695495605	0.193532459022543	0.922720352877922
Staphylococcaceae	EDE.Q.Total	0.0475401878356934	0.203467177521443	0.922720352877922
Anaerovorax	EATING	0.0478540174663067	-0.203816983567556	0.922720352877922
Blautia	BMI	0.0483793020248413	0.193654498228295	0.922720352877922
Desulfurococcales	WEIGHT	0.0486494302749634	0.209716354892335	0.922720352877922
Chloroplast	Imagination	0.0486643314361572	0.191748682344361	0.922720352877922
Gracilibacter	SHAPE	0.0486891269683838	0.204962945189751	0.922720352877922
Clostridium.IV	Neuroticism	0.0488267168402672	-0.208008532725807	0.922720352877922
Moryella	Neuroticism	0.0490586757659912	0.208562764360923	0.922720352877922
Alistipes	EDE.Q.Total	0.0494767911732197	-0.206754940696751	0.922720352877922
Staphylococcus	EDE.Q.Total	0.0499382019042969	0.202684219887019	0.922720352877922
Carnobacteriaceae	PSS	0.0500446557998657	0.20795302487521	0.922720352877922
Chloroplast	Imagination	0.0501960515975952	0.189760209981798	0.922720352877922
Sporacetigenium	RESTRAINT	0.050324559211731	0.201266150451193	0.922720352877922
Heliobacteriaceae	HEIGHT	0.0506689548492432	0.202060582756519	0.922720352877922
Micrococcaceae	BAI	0.0507537126541138	0.194562020448016	0.922720352877922
Natronincola	WEIGHT	0.0510604716837406	-0.204646346036343	0.922720352877922
Sporobacterium	SHAPE	0.0511184632778168	-0.199069416075632	0.922720352877922
Sutterella	BAI	0.051252007484436	0.20232859299458	0.922720352877922
Alistipes	EATING	0.0516757220029831	-0.19400801142805	0.922720352877922
Oribacterium	EATING	0.0517208576202393	0.202872123746088	0.922720352877922
Lachnobacterium	Extraversion	0.0519176721572876	0.190650902177382	0.922720352877922
Lactobacillus	Neuroticism	0.0520521365106106	-0.211267538383881	0.922720352877922
Eubacteriaceae	SHAPE	0.0520690158009529	-0.204317252486705	0.922720352877922
Heliobacillus	HEIGHT	0.052143931388855	0.201598045907821	0.922720352877922
Alphaproteobacteria	AGE	0.0522496700286865	0.200117235906675	0.922720352877922
Cyanobacteria.Chloroplast	Imagination	0.0525693893432617	0.187676700337201	0.922720352877922
Gallibacterium	PSS	0.0535681247711182	0.204226175418629	0.922720352877922
Anaerorhabdus	EDE.Q.Total	0.0540581718087196	-0.202447758326451	0.922720352877922
Staphylococcus	AGE	0.0546048879623413	0.200426458182742	0.922720352877922
Rhizobiales	EATING	0.0549212694168091	0.197031974208738	0.922720352877922
Pyrolobus	WEIGHT	0.0549683570861816	0.209284405287711	0.922720352877922
Actinomycetales	HEIGHT	0.0552239492535591	-0.203635394822737	0.922720352877922
Hydrotalea	Conscientiousness	0.0556260012090206	-0.189148777450895	0.922720352877922
Gracilibacter	EDE.Q.Total	0.0564043521881104	0.199022580057257	0.922720352877922
Acetivibrio	EATING	0.0572941228747368	-0.19533667586633	0.922720352877922
Carnobacteriaceae	HEIGHT	0.0575101152062416	-0.201981026326554	0.922720352877922
Moryella	PSS	0.0576404333114624	0.19557201738955	0.922720352877922
Gracilibacter	WEIGHT	0.0578328371047974	0.19211632377746	0.922720352877922
Fusobacteriaceae	BMI	0.0580227375030518	0.196634063867366	0.922720352877922
Eubacteriaceae	PSS	0.0580298379063606	-0.204832731119863	0.922720352877922
Moryella	Agreeableness	0.0582555197179317	-0.194962484115024	0.922720352877922
Sporobacter	EATING	0.0590577907860279	-0.185514958585015	0.922720352877922
Rikenellaceae	EATING	0.0590607263147831	-0.190193247158397	0.922720352877922
Rhodospirillaceae	Extraversion	0.0591718144714832	-0.201828622284569	0.922720352877922
Acetitomaculum	AGE	0.0593814849853516	0.197446268586698	0.922720352877922
Natronincola	HEIGHT	0.0596077144145966	-0.193077086929468	0.922720352877922
Acetivibrio	BAI	0.0599163696169853	-0.187593209532216	0.922720352877922
Sarcina	Conscientiousness	0.0601257421076298	-0.2017766835855	0.922720352877922
Butyricimonas	WEIGHT.1	0.0605047941207886	0.194795463054632	0.922720352877922
Corynebacteriaceae	Agreeableness	0.0605651549994946	-0.189562990641105	0.922720352877922
shannonDiversity	BMI	0.0606588125228882	0.189838076346221	0.922720352877922
Clostridium.XI	WEIGHT	0.0611496455967426	-0.195002948511765	0.922720352877922
Gordonibacter	PSS	0.0614962987601757	-0.185928474235103	0.922720352877922
Allisonella	Imagination	0.0615957118570805	-0.193192331316401	0.922720352877922
Lactobacillaceae	Neuroticism	0.0616316087543964	-0.210612229108745	0.922720352877922
Subdoligranulum	Extraversion	0.0622321479022503	-0.195202225751058	0.922720352877922
Dialister	RESTRAINT	0.0622599124908447	0.201942907436167	0.922720352877922
Parasutterella	Conscientiousness	0.0622986555099487	0.189508102719114	0.922720352877922
Anaerobacter	BAI	0.0623205900192261	0.193965007525235	0.922720352877922
shannonDiversity	BMI	0.0624761581420898	0.184532671684398	0.922720352877922
Clostridium.IV	Conscientiousness	0.0629314184188843	0.193321496684194	0.922720352877922
Butyricimonas	BMI	0.0632500648498535	0.219715846596448	0.922720352877922
Clostridium.IV	WEIGHT.1	0.0634088739752769	-0.192367857148944	0.922720352877922
Hallella	Conscientiousness	0.0634415224194527	-0.191499845248204	0.922720352877922
Olsenella	BDI.II	0.0635174512863159	0.192198255589618	0.922720352877922
Synergistia	WEIGHT.1	0.063601016998291	0.195859783823491	0.922720352877922
Synergistales	WEIGHT.1	0.063601016998291	0.195859783823491	0.922720352877922
Synergistaceae	WEIGHT.1	0.063601016998291	0.195859783823491	0.922720352877922
Hydrogenoanaerobacterium	BDI.II	0.0637407153844833	-0.198915865726635	0.922720352877922
Incertae.Sedis.XI	EATING	0.0637614578008652	-0.188993423350283	0.922720352877922
Rikenellaceae	EDE.Q.Total	0.064863458275795	-0.195012163467456	0.922720352877922
Synergistetes	WEIGHT.1	0.065108060836792	0.194072426361458	0.922720352877922
Clostridiales	BMI	0.0652864575386047	-0.188544251503624	0.922720352877922
Lachnobacterium	WEIGHT.1	0.0653202310204506	-0.192022321036809	0.922720352877922
Actinobacillus	BDI.II	0.0656547546386719	0.196791275318343	0.922720352877922
Paludibacter	AGE	0.066422700881958	0.192616544027358	0.922720352877922
Oxalobacter	Neuroticism	0.0665590763092041	0.188029353194595	0.922720352877922
Gordonibacter	BDI.II	0.0666183978319168	-0.190336208873673	0.922720352877922
Alistipes	BDI.II	0.0667470172047615	-0.191571338035878	0.922720352877922
Synergistia	EDE.Q.Total	0.0669047832489014	0.192579968772983	0.922720352877922
Synergistales	EDE.Q.Total	0.0669047832489014	0.192579968772983	0.922720352877922
Synergistaceae	EDE.Q.Total	0.0669047832489014	0.192579968772983	0.922720352877922
Oxalobacteraceae	WEIGHT	0.0674408674240112	0.193196436701086	0.922720352877922
Adlercreutzia	WEIGHT	0.0674589872360229	0.194922939714509	0.922720352877922
Bacteroides	Agreeableness	0.0674741566181183	-0.168339349340087	0.922720352877922
Shuttleworthia	RESTRAINT	0.0676088333129883	0.187877184361464	0.922720352877922
Deltaproteobacteria	Conscientiousness	0.0676883459091187	0.183680524946955	0.922720352877922
Saccharibacteria_genera_incertae_sedis	BDI.II	0.0682687759399414	0.198742168155902	0.922720352877922
shannonDiversity	EDE.Q.Total	0.0682741403579712	0.191565616305415	0.922720352877922
Synergistetes	EDE.Q.Total	0.0684564113616943	0.190575114017036	0.922720352877922
Rhizobiales	WEIGHT	0.0685341730713844	-0.190936707621487	0.922720352877922
Sporobacterium	AGE	0.0688438415527344	0.19266667261467	0.922720352877922
Clostridia	BMI	0.0691948384046555	-0.185826496526995	0.922720352877922
Oxalobacter	HEIGHT	0.0696562528610229	0.185609117185105	0.922720352877922
Rhizobiales	RESTRAINT	0.0697880983352661	0.190877595627287	0.922720352877922
Desulfovibrionales	Conscientiousness	0.0701724290847778	0.180588878523485	0.922720352877922
Staphylococcus	WEIGHT.1	0.0704383850097656	0.189080896497221	0.922720352877922
Solobacterium	Extraversion	0.0706180334091187	0.180891379065373	0.922720352877922
Lactonifactor	BMI	0.0706963539123535	0.192971188249392	0.922720352877922
Sutterellaceae	BMI	0.0707037448883057	0.171893257955397	0.922720352877922
Veillonella	BMI	0.0711775571107864	-0.186247589502292	0.922720352877922
Gracilibacteraceae	EDE.Q.Total	0.0714397430419922	0.187991569410574	0.922720352877922
Murdochiella	PSS	0.0717876330018044	-0.186872606700995	0.922720352877922
Chloroplast	Neuroticism	0.0721458196640015	0.196910057264743	0.922720352877922
shannonDiversity	EDE.Q.Total	0.0723494291305542	0.188682582465116	0.922720352877922
Paraeggerthella	Imagination	0.0724656656384468	-0.18021630714651	0.922720352877922
Peptostreptococcus	BMI	0.0726528167724609	0.184469088207567	0.922720352877922
Hydrogenoanaerobacterium	Imagination	0.0727094411849976	-0.174852455275657	0.922720352877922
Chloroplast	Neuroticism	0.0731992721557617	0.195105587190564	0.922720352877922
Anaerorhabdus	EATING	0.0732200965285301	-0.189155373074839	0.922720352877922
Clostridiales	EDE.Q.Total	0.0733987540006638	-0.190171302710107	0.922720352877922
Faecalibacterium	EDE.Q.Total	0.0733987540006638	-0.174695874212179	0.922720352877922
Veillonella	WEIGHT	0.0743814781308174	-0.18597937484981	0.922720352877922
Acetitomaculum	WEIGHT	0.0746073722839355	0.185529714497742	0.922720352877922
Eggerthella	SHAPE	0.074741505086422	-0.189516483048871	0.922720352877922
Porphyromonadaceae	Conscientiousness	0.0749433040618896	0.177305756814991	0.922720352877922
Lachnobacterium	HEIGHT	0.0752958059310913	0.185981043414498	0.922720352877922
Cyanobacteria.Chloroplast	Neuroticism	0.0753440856933594	0.194448087973251	0.922720352877922
Clostridiaceae.2	WEIGHT	0.0753529965877533	-0.190059146682822	0.922720352877922
Oscillibacter	EDE.Q.Total	0.0755348578095436	-0.181006595640944	0.922720352877922
Roseburia	HEIGHT	0.0758259296417236	0.156847006411367	0.922720352877922
Pediococcus	Neuroticism	0.076384074985981	-0.185084131608171	0.922720352877922
Rhizobiales	BDI.II	0.0763993263244629	0.179666322485867	0.922720352877922
Bacteroidaceae	Agreeableness	0.0768605321645737	-0.169955896426924	0.922720352877922
Faecalibacterium	RESTRAINT	0.0769826173782349	-0.18592884162988	0.922720352877922
Pseudoflavonifractor	Imagination	0.0770666673779488	-0.176562810018234	0.922720352877922
Solobacterium	HEIGHT	0.0771063640713692	-0.183263426795447	0.922720352877922
Eubacterium	WEIGHT.1	0.0772165358066559	-0.186347802103086	0.922720352877922
Chitinophagaceae	RESTRAINT	0.0773180723190308	0.177495781336543	0.922720352877922
Acetitomaculum	BMI	0.0778607130050659	0.177915182381116	0.922720352877922
Clostridiales_Incertae.Sedis.XII	Neuroticism	0.0779874324798584	0.184788149217113	0.922720352877922
Candidatus.Saccharibacteria	BDI.II	0.0780885219573975	0.186552999854192	0.922720352877922
Sutterellaceae	WEIGHT	0.078218936920166	0.17812296054111	0.922720352877922
Defluviitalea	EATING	0.0786062479019165	-0.177407099337641	0.922720352877922
Clostridia	EDE.Q.Total	0.0788338556885719	-0.187281006819832	0.922720352877922
Clostridium.III	EATING	0.0788977667689323	-0.184275777486035	0.922720352877922
Allisonella	HEIGHT	0.0791932344436646	0.183132281871187	0.922720352877922
Collinsella	RESTRAINT	0.07929527759552	0.176467244714521	0.922720352877922
Mobiluncus	EATING	0.0795232504606247	-0.18109099437522	0.922720352877922
Clostridiales_Incertae.Sedis.XI	PSS	0.0796544849872589	-0.177390586749676	0.922720352877922
Streptophyta	Neuroticism	0.0797876119613647	0.193469144694142	0.922720352877922
Eggerthella	EDE.Q.Total	0.0799152851104736	-0.185859358816296	0.922720352877922
Eggerthia	RESTRAINT	0.0800800025463104	-0.198284828555581	0.922720352877922
Anaeroglobus	Neuroticism	0.0804192051291466	-0.185495795988868	0.922720352877922
Gallibacterium	Imagination	0.0804817155003548	-0.187898260267423	0.922720352877922
Ethanoligenens	SHAPE	0.0807496607303619	-0.176887297015982	0.922720352877922
Methanobrevibacter	Neuroticism	0.0813497304916382	0.1899477626806	0.922720352877922
Anaerofustis	SHAPE	0.0814540013670921	-0.178422120967471	0.922720352877922
Subdoligranulum	AGE	0.0814565420150757	0.177955714454241	0.922720352877922
Mannheimia	EATING	0.0815556049346924	0.183336030997163	0.922720352877922
Rikenellaceae	BDI.II	0.0816465467214584	-0.180446244950046	0.922720352877922
Leuconostoc	SHAPE	0.0816944465041161	-0.177578937810939	0.922720352877922
Fusobacterium	Conscientiousness	0.0818138122558594	0.174857740583781	0.922720352877922
Firmicutes	WEIGHT.1	0.0818818360567093	-0.182446478753437	0.922720352877922
Howardella	RESTRAINT	0.0821516513824463	0.181470410485125	0.922720352877922
Roseburia	Neuroticism	0.0823934674263	-0.169721980809151	0.922720352877922
Peptococcaceae.1	AGE	0.0826654434204102	0.181700646815352	0.922720352877922
Pyrodictiaceae	EATING	0.0826733112335205	0.181893266883625	0.922720352877922
Ruminococcaceae	RESTRAINT	0.0828833505511284	-0.179319081531216	0.922720352877922
Staphylococcaceae	AGE	0.0839684009552002	0.181459194647381	0.922720352877922
Acetanaerobacterium	BAI	0.0840362533926964	-0.182730882811665	0.922720352877922
Parasutterella	Neuroticism	0.0845357403159142	-0.192044349152979	0.922720352877922
Veillonellaceae	EDE.Q.Total	0.0845918655395508	0.17123913842381	0.922720352877922
Hydrotalea	EATING	0.0849847793579102	0.171497370028436	0.922720352877922
Rothia	BAI	0.085051417350769	0.173685728917258	0.922720352877922
Acidaminococcaceae	HEIGHT	0.0855288431048393	-0.187508525805884	0.922720352877922
Peptostreptococcus	BAI	0.0860122442245483	0.180949056303457	0.922720352877922
Eubacterium	EATING	0.08652513474226	-0.172934410016095	0.922720352877922
Vagococcus	PSS	0.0871279239654541	0.178365692211924	0.922720352877922
Finegoldia	SHAPE	0.0871860533952713	-0.173370091198628	0.922720352877922
Parasutterella	BDI.II	0.0873770639300346	-0.180757091452513	0.922720352877922
Ethanoligenens	BDI.II	0.0874759554862976	-0.162057309454137	0.922720352877922
Howardella	SHAPE	0.0874872431159019	-0.174552703164641	0.922720352877922
Tepidibacter	SHAPE	0.0874989032745361	0.174567899986317	0.922720352877922
Hydrogenoanaerobacterium	EATING	0.087523490190506	-0.176938417442819	0.922720352877922
Defluviitaleaceae	EATING	0.087763175368309	-0.173134871604936	0.922720352877922
Alistipes	Extraversion	0.088381864130497	-0.178075848849042	0.922720352877922
Collinsella	BMI	0.0886074304580688	0.184643760753148	0.922720352877922
Howardella	PSS	0.0886374711990356	0.172359955300686	0.922720352877922
Granulicatella	BAI	0.088900089263916	0.167776453603893	0.922720352877922
Fusobacteriaceae	EATING	0.0889036655426025	0.176438860408501	0.922720352877922
Streptophyta	BDI.II	0.0891584157943726	0.175291401862172	0.922720352877922
Collinsella	Imagination	0.0893487930297852	0.167850637163794	0.922720352877922
Clostridium.sensu.stricto	BMI	0.0896312072873116	-0.176217030702632	0.922720352877922
Hallella	EATING	0.0898191928863525	0.17284553626728	0.922720352877922
Clostridiales_Incertae.Sedis.XIII	WEIGHT	0.0899311378598213	-0.162034087243056	0.922720352877922
Acetitomaculum	Imagination	0.0902179479598999	0.172458463026575	0.922720352877922
Clostridium.sensu.stricto	WEIGHT	0.0903686434030533	-0.185085418466143	0.922720352877922
Methanobrevibacter	AGE	0.0907214879989624	0.173237232513943	0.922720352877922
Rikenellaceae	Extraversion	0.090858168900013	-0.18040150682864	0.922720352877922
Actinobacillus	BAI	0.0909316539764404	0.166175986912872	0.922720352877922
Desulfovibrionaceae	Conscientiousness	0.0911457538604736	0.163711787000169	0.922720352877922
Marvinbryantia	PSS	0.0911755561828613	0.171683813647881	0.922720352877922
Acidaminococcus	SHAPE	0.091256745159626	-0.168911981682265	0.922720352877922
Saccharibacteria_genera_incertae_sedis	PSS	0.0914390087127686	0.194169612965904	0.922720352877922
Asaccharobacter	PSS	0.0921193286776543	-0.17412918734782	0.922720352877922
Sutterella	BMI	0.0921924114227295	0.17546269268486	0.922720352877922
Oxalobacteraceae	Neuroticism	0.0922973155975342	0.174884237286235	0.922720352877922
Sutterella	Conscientiousness	0.0923895835876465	-0.189206269648438	0.922720352877922
Candidatus.Saccharibacteria	PSS	0.0927480459213257	0.191263846397047	0.922720352877922
Porphyromonas	PSS	0.0928660705685616	-0.17928145764566	0.922720352877922
Enterococcaceae	Extraversion	0.0930581092834473	0.179442451768454	0.922720352877922
Oxalobacteraceae	HEIGHT	0.0934324264526367	0.171587568011805	0.922720352877922
Eggerthella	WEIGHT.1	0.093561939895153	-0.177385429939558	0.922720352877922
Lachnospiracea_incertae_sedis	RESTRAINT	0.09375	0.172255664632582	0.922720352877922
Prevotellaceae	Extraversion	0.0940333604812622	0.17059835086017	0.922720352877922
Butyricicoccus	WEIGHT.1	0.0942554250359535	-0.183970872098579	0.922720352877922
Hespellia	PSS	0.094475269317627	0.162504552198098	0.922720352877922
Gemella	EATING	0.0948163270950317	0.163518298153373	0.922720352877922
Rhodospirillaceae	SHAPE	0.0948586463928223	0.171272380858356	0.922720352877922
Peptococcus	BMI	0.09494948387146	0.174199974104836	0.922720352877922
Barnesiella	EATING	0.0954528525471687	-0.169901772153844	0.922720352877922
Natronincola	RESTRAINT	0.0955045223236084	0.176512216195936	0.922720352877922
Burkholderiales	WEIGHT.1	0.095571756362915	0.18141255587519	0.922720352877922
Campylobacter	SHAPE	0.0956754088401794	-0.174369177493492	0.922720352877922
Enterobacteriales	EDE.Q.Total	0.095762312412262	-0.173911775961556	0.922720352877922
shannonDiversity	RESTRAINT	0.095782995223999	0.179629505545013	0.922720352877922
shannonDiversity	RESTRAINT	0.095782995223999	0.177660963018493	0.922720352877922
Bacillales_Incertae.Sedis.XI	EATING	0.0962799787521362	0.163225902338968	0.922720352877922
Burkholderiales	EDE.Q.Total	0.0964611768722534	0.173688958967758	0.922720352877922
Acetivibrio	Conscientiousness	0.0969624519348145	0.170659559939714	0.922720352877922
Collinsella	EDE.Q.Total	0.0971213579177856	0.170791359158914	0.922720352877922
Pseudomonadales	EDE.Q.Total	0.0982491970062256	0.175246263020606	0.922720352877922
Pseudomonadaceae	EDE.Q.Total	0.0982491970062256	0.175246263020606	0.922720352877922
Asaccharobacter	Agreeableness	0.0984490439295769	-0.172544505794068	0.922720352877922
Pseudobutyrivibrio	BDI.II	0.0986192226409912	0.17490487773844	0.922720352877922
Rhodospirillales	Extraversion	0.0986654162406921	-0.176769685675524	0.922720352877922
Epsilonproteobacteria	SHAPE	0.0988089963793755	-0.171513407858409	0.922720352877922
Campylobacterales	SHAPE	0.0988089963793755	-0.171513407858409	0.922720352877922
Campylobacteraceae	SHAPE	0.0988089963793755	-0.17185644325001	0.922720352877922
Enterococcaceae	EATING	0.099040150642395	0.169434942550517	0.922720352877922
Granulicatella	Conscientiousness	0.0991288423538208	0.159785275051178	0.922720352877922
Dialister	EATING	0.0993232727050781	0.172561983727229	0.922720352877922
Enterobacteriaceae	EDE.Q.Total	0.0997552424669266	-0.172713386191931	0.922720352877922
Acetanaerobacterium	EATING	0.10002676397562	-0.16514508059915	0.922720352877922
Paraeggerthella	Extraversion	0.100358605384827	0.165939072709564	0.922720352877922
Lactobacillus	PSS	0.100647404789925	-0.170988428309987	0.922720352877922
Pseudoflavonifractor	PSS	0.10100032389164	-0.174714533583329	0.922720352877922
Lactonifactor	BAI	0.101238369941711	0.185843658845842	0.922720352877922
Clostridiaceae.4	SHAPE	0.101450681686401	0.173024768976275	0.922720352877922
Eubacterium	PSS	0.101595148444176	-0.170284352276248	0.922720352877922
Oxalobacter	AGE	0.101712182164192	-0.17065222550057	0.922720352877922
Fusobacteria	HEIGHT	0.102016322314739	-0.172591388034597	0.922720352877922
Lentisphaeria	WEIGHT.1	0.102048516273499	0.17200640171216	0.922720352877922
Victivallales	WEIGHT.1	0.102048516273499	0.17200640171216	0.922720352877922
Leuconostoc	EDE.Q.Total	0.103179275989532	-0.16356412699077	0.922720352877922
Peptostreptococcus	EATING	0.103208065032959	0.16736039015351	0.922720352877922
Murdochiella	HEIGHT	0.103322707116604	-0.163992625299747	0.922720352877922
Asaccharobacter	WEIGHT	0.103376030921936	0.171490016381731	0.922720352877922
Fusobacteriia	HEIGHT	0.103501968085766	-0.17130716801089	0.922720352877922
Ethanoligenens	HEIGHT	0.103576838970184	-0.174398971448934	0.922720352877922
Peptococcus	Neuroticism	0.103590726852417	0.171973966431878	0.922720352877922
Lentisphaerae	WEIGHT.1	0.103786826133728	0.171179120057034	0.922720352877922
Victivallaceae	WEIGHT.1	0.103786826133728	0.170960935884253	0.922720352877922
Enterobacteriales	WEIGHT	0.104409962892532	-0.162726976024657	0.922720352877922
Oscillibacter	PSS	0.104479357600212	-0.165430506706392	0.922720352877922
Robinsoniella	Extraversion	0.10487425327301	0.181981155599798	0.922720352877922
Fusobacteriales	HEIGHT	0.105004794895649	-0.171112589219419	0.922720352877922
Acidaminococcus	HEIGHT	0.105382390320301	-0.176582327938073	0.922720352877922
Slackia	EATING	0.105391979217529	0.165609828483405	0.922720352877922
Anaerostipes	EATING	0.105425596237183	0.171632335291768	0.922720352877922
Porphyromonas	AGE	0.105498075485229	0.155078146018339	0.922720352877922
Victivallis	WEIGHT.1	0.105548620223999	0.169933652070746	0.922720352877922
Slackia	PSS	0.105687737464905	0.173168132287925	0.922720352877922
Gammaproteobacteria	AGE	0.105709388852119	-0.168949246757568	0.922720352877922
Gracilibacter	WEIGHT.1	0.106302261352539	0.164459561466954	0.922720352877922
Mannheimia	Agreeableness	0.106476187705994	0.170042913291446	0.922720352877922
Leuconostocaceae	Agreeableness	0.106625363230705	-0.160041079528364	0.922720352877922
Betaproteobacteria	WEIGHT.1	0.106639504432678	0.17409782989165	0.922720352877922
Lactovum	SHAPE	0.106673464179039	-0.163260010553138	0.922720352877922
Anaeroglobus	RESTRAINT	0.1069176197052	0.163612003134596	0.922720352877922
Erysipelotrichia	Extraversion	0.107625722885132	0.158318051683715	0.922720352877922
Anaerotruncus	EATING	0.107633151113987	-0.166462614165553	0.922720352877922
Porphyromonas	SHAPE	0.10771157592535	-0.171022377676895	0.922720352877922
Comamonadaceae	EATING	0.107844352722168	0.169567986701773	0.922720352877922
Peptococcaceae.1	Neuroticism	0.107968211174011	0.169270953389229	0.922720352877922
Varibaculum	PSS	0.108163736760616	-0.17329118039082	0.922720352877922
Mitsuokella	PSS	0.108197093009949	-0.16500661686726	0.922720352877922
Leuconostocaceae	Neuroticism	0.108528755605221	-0.166744295415541	0.922720352877922
Cloacibacillus	EDE.Q.Total	0.108601689338684	0.168668454479099	0.922720352877922
Rhodospirillaceae	WEIGHT	0.109050393104553	0.160791304334164	0.922720352877922
Erysipelotrichales	Extraversion	0.109066486358643	0.157397934872264	0.922720352877922
Flavonifractor	Neuroticism	0.109073586761951	-0.183958870552305	0.922720352877922
Carnobacteriaceae	BAI	0.109337210655212	0.16708218419066	0.922720352877922
Gallibacterium	Neuroticism	0.109843254089355	0.17078616439314	0.922720352877922
Papillibacter	AGE	0.109893321990967	0.162854012040222	0.922720352877922
Clostridium.XI	BDI.II	0.110398173332214	0.171025602921764	0.922720352877922
Fusobacteriales	BMI	0.110751152038574	0.162984478680216	0.922720352877922
Ruminococcaceae	WEIGHT	0.11090499162674	-0.153481172020326	0.922720352877922
Actinomycetales	PSS	0.11091673374176	0.167466700503549	0.922720352877922
Chloroplast	BDI.II	0.110976338386536	0.169235254920617	0.922720352877922
Fusobacterium	EATING	0.111113548278809	0.162529590090268	0.922720352877922
Pyrolobus	Imagination	0.111284732818604	0.168634586373494	0.922720352877922
Pseudomonadales	Neuroticism	0.111305952072144	0.167110210537375	0.922720352877922
Pseudomonadaceae	Neuroticism	0.111305952072144	0.167110210537375	0.922720352877922
Burkholderiales	BMI	0.111459493637085	0.158680151881537	0.922720352877922
Saccharibacteria_genera_incertae_sedis	BAI	0.111523866653442	0.168798212466663	0.922720352877922
Enterobacteriaceae	WEIGHT	0.111586786806583	-0.161061953692843	0.922720352877922
Pseudobutyrivibrio	WEIGHT	0.111648797988892	0.167706161508868	0.922720352877922
Coprobacillus	HEIGHT	0.11168672144413	-0.158302008263771	0.922720352877922
Robinsoniella	WEIGHT	0.111761808395386	0.164125041892642	0.922720352877922
Betaproteobacteria	EDE.Q.Total	0.111838102340698	0.165010683851043	0.922720352877922
Murdochiella	WEIGHT	0.111887529492378	-0.165208164669063	0.922720352877922
Sporobacterium	RESTRAINT	0.112002998590469	-0.16180776912613	0.922720352877922
Pseudomonadales	SHAPE	0.112143278121948	0.162693547668805	0.922720352877922
Pseudomonadaceae	SHAPE	0.112143278121948	0.162693547668805	0.922720352877922
Fusobacteriia	BMI	0.112324595451355	0.162613585256965	0.922720352877922
Cyanobacteria.Chloroplast	BDI.II	0.112468957901001	0.169081471261883	0.922720352877922
Chloroplast	BDI.II	0.112468957901001	0.169125409450093	0.922720352877922
Bilophila	WEIGHT	0.112609386444092	0.158959814999998	0.922720352877922
Varibaculum	WEIGHT	0.112841598689556	-0.161437776599021	0.922720352877922
Mobiluncus	AGE	0.113209247589111	0.162516668637085	0.922720352877922
Staphylococcus	RESTRAINT	0.114183068275452	0.164226089221478	0.922720352877922
Clostridium.XI	BMI	0.114429235458374	-0.167361191484768	0.922720352877922
Alphaproteobacteria	Extraversion	0.114841476082802	-0.164885170582961	0.922720352877922
Streptococcaceae	EATING	0.115132331848145	0.166334942051767	0.922720352877922
Ruminococcaceae	BMI	0.11518831551075	-0.151261857435934	0.922720352877922
Akkermansia	HEIGHT	0.115364074707031	0.156725499980487	0.922720352877922
Hespellia	AGE	0.115378975868225	0.160667047453115	0.922720352877922
Acidobacteria	Neuroticism	0.115620851516724	0.165596701621897	0.922720352877922
Anaerobacter	EDE.Q.Total	0.115720391273499	0.165524532037216	0.922720352877922
Eubacteriaceae	WEIGHT.1	0.116314962506294	-0.164504188431088	0.922720352877922
Flavonifractor	BDI.II	0.116397999227047	-0.172015157569599	0.922720352877922
Murdochiella	Conscientiousness	0.116425156593323	0.167435725622923	0.922720352877922
Peptostreptococcus	EDE.Q.Total	0.116568803787231	0.164166577188683	0.922720352877922
Bilophila	BAI	0.116702795028687	-0.164850292406651	0.922720352877922
Scardovia	AGE	0.116789892315865	-0.161391163040788	0.922720352877922
Gracilibacteraceae	WEIGHT	0.116906046867371	0.15894111623765	0.922720352877922
Fusobacteria	BMI	0.117150545120239	0.161184100188182	0.922720352877922
Peptoniphilus	Conscientiousness	0.117333292961121	0.163394561636165	0.922720352877922
Peptostreptococcus	Extraversion	0.11745285987854	0.164608143598144	0.922720352877922
Pyrodictiaceae	Imagination	0.11771285533905	0.163625533277512	0.922720352877922
Pseudomonas	Extraversion	0.117716431617737	0.162548445586223	0.922720352877922
Porphyromonadaceae	Imagination	0.117796540260315	-0.159044679160987	0.922720352877922
Lactobacillus	BMI	0.117820024490356	0.167886486149707	0.922720352877922
Syntrophococcus	WEIGHT.1	0.117848992347717	0.176228638411119	0.922720352877922
Actinobacteria	BDI.II	0.117942214012146	0.170281591555078	0.922720352877922
Erysipelotrichaceae	Extraversion	0.118033647537231	0.151645393547128	0.922720352877922
Fusobacteriaceae	Conscientiousness	0.118199586868286	0.160368399290873	0.922720352877922
Vagococcus	RESTRAINT	0.118735074996948	0.156045005123825	0.922720352877922
Burkholderiales	SHAPE	0.118974924087524	0.158528289194261	0.922720352877922
Methanobacteriaceae	Neuroticism	0.119003295898438	0.168796169134136	0.922720352877922
Hespellia	Neuroticism	0.119038820266724	0.159975637170728	0.922720352877922
Enterobacter	RESTRAINT	0.119213819503784	0.164616571027572	0.922720352877922
Lachnobacterium	WEIGHT	0.119388103485107	0.1567524283751	0.922720352877922
Peptostreptococcus	WEIGHT	0.119518160820007	0.156589848377998	0.922720352877922
Eubacterium	SHAPE	0.119632445275784	-0.162888005448967	0.922720352877922
Butyricimonas	EDE.Q.Total	0.119641065597534	0.161304000834381	0.922720352877922
Scardovia	BMI	0.119824044406414	-0.167438215596643	0.922720352877922
Asaccharobacter	BDI.II	0.119871057569981	-0.159622874530862	0.922720352877922
Corynebacteriaceae	Imagination	0.119994640350342	0.161879563152786	0.922720352877922
Gammaproteobacteria	EATING	0.120242595672607	0.15897789667458	0.922720352877922
Porphyromonas	Extraversion	0.120259717106819	-0.170880059767845	0.922720352877922
Atopobium	Agreeableness	0.12026447057724	-0.15774018118229	0.922720352877922
Sutterella	WEIGHT.1	0.120287775993347	0.154125412599577	0.922720352877922
Rhodospirillales	WEIGHT	0.121124029159546	0.156175861707276	0.922720352877922
Clostridiaceae.2	RESTRAINT	0.121179699897766	0.162429755693739	0.922720352877922
Acidobacteria	Conscientiousness	0.121193327009678	-0.1615917545127	0.922720352877922
Mitsuokella	BAI	0.12138145416975	-0.161590516113325	0.922720352877922
Leuconostoc	Agreeableness	0.121718518435955	-0.154265242550757	0.922720352877922
Eggerthia	WEIGHT.1	0.121868543326855	-0.158410280018125	0.922720352877922
Oribacterium	EDE.Q.Total	0.121941804885864	0.161548609058916	0.922720352877922
Campylobacter	EDE.Q.Total	0.12203361839056	-0.152124440156795	0.922720352877922
Eggerthia	HEIGHT	0.122300416231155	-0.144885096005085	0.922720352877922
Megasphaera	RESTRAINT	0.122572422027588	0.157770596415669	0.922720352877922
Candidatus.Saccharibacteria	BAI	0.122642755508423	0.162435130622377	0.922720352877922
Peptostreptococcaceae	BDI.II	0.122650980949402	0.157572025393479	0.922720352877922
Anaerosporobacter	WEIGHT.1	0.122655779123306	-0.153640180590684	0.922720352877922
Pseudoflavonifractor	Extraversion	0.12269689142704	-0.159713388559008	0.922720352877922
Fusobacteriaceae	RESTRAINT	0.122910618782043	0.156969854283977	0.922720352877922
Desulfurococcales	AGE	0.123599171638489	0.161642703798293	0.922720352877922
Peptostreptococcaceae	BMI	0.123712979257107	-0.161535281476271	0.922720352877922
Methanobacteriales	Neuroticism	0.125471234321594	0.167413805832564	0.922720352877922
Heliobacillus	Neuroticism	0.125917792320251	0.1612565611969	0.922720352877922
Chitinophagaceae	EDE.Q.Total	0.126236081123352	0.14774646400119	0.922720352877922
Rhodospirillales	SHAPE	0.126323699951172	0.154704617039048	0.922720352877922
Corynebacterium	Imagination	0.126692295074463	0.156611241697575	0.922720352877922
Epsilonproteobacteria	AGE	0.126967430114746	0.153897259887626	0.922720352877922
Campylobacterales	AGE	0.126967430114746	0.153897259887626	0.922720352877922
Campylobacteraceae	AGE	0.126967430114746	0.154103056474187	0.922720352877922
Clostridium.III	SHAPE	0.127006217837334	-0.151783051922497	0.922720352877922
Methanobacteria	Neuroticism	0.127130270004272	0.167214213270305	0.922720352877922
Coriobacteriales	RESTRAINT	0.127224326133728	0.153630156523217	0.922720352877922
Hydrogenoanaerobacterium	PSS	0.127412363886833	-0.147908227002014	0.922720352877922
Actinobacteria	BDI.II	0.127515912055969	0.164518953409899	0.922720352877922
Enterococcus	Conscientiousness	0.127520382404327	-0.160514360090212	0.922720352877922
Lachnobacterium	EATING	0.127792209386826	-0.15251573681389	0.922720352877922
Sporacetigenium	SHAPE	0.128809213638306	0.161336724749914	0.922720352877922
Heliobacteriaceae	Neuroticism	0.128987312316895	0.160781858337916	0.922720352877922
Papillibacter	EATING	0.129033535718918	-0.154816861034249	0.922720352877922
Clostridiales_Incertae.Sedis.XI	Agreeableness	0.129314064979553	-0.155486898557862	0.922720352877922
Papillibacter	WEIGHT	0.129494547843933	0.154715208405827	0.922720352877922
Verrucomicrobiaceae	HEIGHT	0.129711270332336	0.151192127315562	0.922720352877922
Fusobacteriia	Conscientiousness	0.129747271537781	0.155349047345364	0.922720352877922
Fusobacteriales	Conscientiousness	0.129747271537781	0.155349047345364	0.922720352877922
Betaproteobacteria	BMI	0.130221843719482	0.152709678349257	0.922720352877922
Allisonella	BDI.II	0.130512952804565	0.158459335639922	0.922720352877922
Paraeggerthella	WEIGHT.1	0.13068962097168	0.157817252386171	0.922720352877922
Campylobacter	AGE	0.130881071090698	0.15200221631971	0.922720352877922
Clostridiales_Incertae.Sedis.XII	WEIGHT.1	0.131392955780029	0.157852026874769	0.922720352877922
Granulicatella	HEIGHT	0.131691053509712	-0.157294924338141	0.922720352877922
Campylobacteraceae	EDE.Q.Total	0.131722405552864	-0.147858987638761	0.922720352877922
Chitinophagaceae	Imagination	0.132061243057251	0.158465743878518	0.922720352877922
Cloacibacillus	WEIGHT.1	0.132064700126648	0.160048723764676	0.922720352877922
Lactococcus	BDI.II	0.132469817996025	-0.16290912607767	0.922720352877922
Enterobacter	Imagination	0.132814049720764	0.155120951456309	0.922720352877922
Bacilli	EATING	0.132856488227844	0.156613704532673	0.922720352877922
Coriobacteriaceae	Conscientiousness	0.133215814828873	-0.149488787044147	0.922720352877922
Bacillales	AGE	0.133280158042908	0.159223239755631	0.922720352877922
Fusobacteria	Conscientiousness	0.133345723152161	0.154681313535303	0.922720352877922
Butyricicoccus	Extraversion	0.133395031094551	-0.153198040220086	0.922720352877922
Betaproteobacteria	SHAPE	0.133579730987549	0.150236151637047	0.922720352877922
Clostridium.IV	AGE	0.133643388748169	0.153547436031812	0.922720352877922
Epsilonproteobacteria	EDE.Q.Total	0.133729830384254	-0.147420402803237	0.922720352877922
Campylobacterales	EDE.Q.Total	0.133729830384254	-0.147420402803237	0.922720352877922
Lachnospiracea_incertae_sedis	WEIGHT	0.133816957473755	0.150846971286577	0.922720352877922
Peptococcus	WEIGHT.1	0.133952021598816	-0.154670006685979	0.922720352877922
Eggerthella	BDI.II	0.134172394871712	-0.16481932599706	0.922720352877922
Coriobacteriaceae	RESTRAINT	0.13420569896698	0.152479312119712	0.922720352877922
Mitsuokella	Extraversion	0.134974598884583	0.154878866554589	0.922720352877922
Anaerobacter	RESTRAINT	0.135319352149963	0.155673068189587	0.922720352877922
Megamonas	BMI	0.135534167289734	0.164934277623922	0.922720352877922
Ethanoligenens	EDE.Q.Total	0.135722652077675	-0.158095603713886	0.922720352877922
Bacillales	SHAPE	0.135789155960083	0.152342100467242	0.922720352877922
Bacillales	WEIGHT.1	0.136674284934998	0.13667594810569	0.922720352877922
Escherichia.Shigella	WEIGHT	0.137420177459717	-0.149286037181679	0.922720352877922
Clostridiales_Incertae.Sedis.XII	Agreeableness	0.137629047036171	-0.153790555743195	0.922720352877922
Coriobacteriales	Conscientiousness	0.138386428356171	-0.147636700721329	0.922720352877922
Gardnerella	RESTRAINT	0.138536334037781	0.155453547663803	0.922720352877922
Anaerosporobacter	Agreeableness	0.139033660292625	-0.147189236630607	0.922720352877922
Enterorhabdus	AGE	0.139104560017586	-0.148593398485562	0.922720352877922
Leuconostocaceae	PSS	0.139521837234497	-0.150025985537889	0.922720352877922
Hespellia	BDI.II	0.139749765396118	0.14317411181281	0.922720352877922
Tannerella	EDE.Q.Total	0.14009165763855	0.155737032722466	0.922720352877922
Defluviitalea	BDI.II	0.140219822525978	-0.152207060641705	0.922720352877922
Deltaproteobacteria	WEIGHT	0.140685796737671	0.150322559652646	0.922720352877922
Gardnerella	Conscientiousness	0.140841364860535	-0.152045398506256	0.922720352877922
Sutterellaceae	EDE.Q.Total	0.141095995903015	0.15029029584972	0.922720352877922
Verrucomicrobiae	HEIGHT	0.141798734664917	0.146983851788817	0.922720352877922
Verrucomicrobiales	HEIGHT	0.141798734664917	0.146983851788817	0.922720352877922
Alistipes	Conscientiousness	0.141918540000916	0.154834416587656	0.922720352877922
Staphylococcus	SHAPE	0.141946911811829	0.155522801210378	0.922720352877922
Chloroplast	BAI	0.142115473747253	0.156478872168017	0.922720352877922
Lactobacillales	EATING	0.142476797103882	0.154105256599057	0.922720352877922
Clostridiales	EATING	0.142478495836258	-0.151123424327139	0.922720352877922
Coprococcus	HEIGHT	0.142701387405396	0.144513588184525	0.922720352877922
Pediococcus	BDI.II	0.143121749162674	-0.157797106066526	0.922720352877922
Methanobacteriaceae	WEIGHT.1	0.143159747123718	0.152280329516758	0.922720352877922
Crenarchaeota	HEIGHT	0.143399402499199	-0.149789016021726	0.922720352877922
Lachnospira	BMI	0.14376163482666	0.149470100686995	0.922720352877922
Cyanobacteria.Chloroplast	BAI	0.143920421600342	0.156128129173127	0.922720352877922
Tannerella	HEIGHT	0.143964409828186	0.151562737206901	0.922720352877922
Bilophila	Conscientiousness	0.144050121307373	0.147285228938582	0.922720352877922
shannonDiversity	WEIGHT.1	0.1441730260849	0.153254159987626	0.922720352877922
Cloacibacillus	EATING	0.144224524497986	0.152410166291427	0.922720352877922
Butyricimonas	Extraversion	0.144245862960815	0.146871571612472	0.922720352877922
Parabacteroides	EATING	0.144465237855911	-0.148302432368548	0.922720352877922
Megasphaera	WEIGHT.1	0.144498705863953	0.150411913079184	0.922720352877922
Methanobacteria	WEIGHT.1	0.145020723342896	0.153118844605542	0.922720352877922
Gracilibacter	HEIGHT	0.145246028900146	0.152927613118459	0.922720352877922
Howardella	Neuroticism	0.145711541175842	0.152229512584798	0.922720352877922
Negativicutes	Neuroticism	0.145784378051758	0.153789222795462	0.922720352877922
Selenomonadales	Neuroticism	0.145784378051758	0.154006982586082	0.922720352877922
Sporobacterium	EDE.Q.Total	0.145810395479202	-0.145350993672053	0.922720352877922
Desulfurococcales	EATING	0.146017670631409	0.153620173647861	0.922720352877922
Eubacteriaceae	Conscientiousness	0.146373867988586	0.148599153652734	0.922720352877922
Sutterella	EATING	0.146804332733154	0.154815684549476	0.922720352877922
Methanobacteriales	WEIGHT.1	0.146900057792664	0.152519905256411	0.922720352877922
Actinobacillus	PSS	0.146944165229797	0.152678259154399	0.922720352877922
Streptococcaceae	RESTRAINT	0.147131204605103	0.154682573444844	0.922720352877922
Veillonella	Extraversion	0.147448778152466	-0.154193399642494	0.922720352877922
Streptophyta	BAI	0.14758312702179	0.156873458037268	0.922720352877922
Actinomyces	SHAPE	0.147693336009979	-0.143870397128058	0.922720352877922
Catenibacterium	PSS	0.147945523262024	0.140469376656371	0.922720352877922
Bilophila	PSS	0.148306474089622	-0.149364078397008	0.922720352877922
Leuconostocaceae	SHAPE	0.148333251476288	-0.160606443593722	0.922720352877922
Clostridia	EATING	0.14850227534771	-0.149248105809212	0.922720352877922
Parasporobacterium	SHAPE	0.148530721664429	0.148874272856839	0.922720352877922
Chitinophagaceae	Neuroticism	0.148569643497467	-0.155294654908594	0.922720352877922
Escherichia.Shigella	BMI	0.148778587579727	-0.144861164494037	0.922720352877922
Thermoprotei	HEIGHT	0.148911938071251	-0.147477197463868	0.922720352877922
Hydrogenoanaerobacterium	BMI	0.148962333798409	-0.148199894013993	0.922720352877922
Streptococcus	RESTRAINT	0.149052858352661	0.155341280438956	0.922720352877922
Eubacterium	BDI.II	0.149256259202957	-0.147544497316728	0.922720352877922
Firmicutes	EDE.Q.Total	0.149265810847282	-0.149126196248216	0.922720352877922
shannonDiversity	BDI.II	0.149393677711487	0.149064067186107	0.922720352877922
Defluviitaleaceae	BDI.II	0.149414524435997	-0.149404934628244	0.922720352877922
Sporobacter	Conscientiousness	0.150112986564636	0.150637986736784	0.922720352877922
Oscillibacter	Conscientiousness	0.150120496749878	0.15463049166767	0.922720352877922
Varibaculum	RESTRAINT	0.150337100028992	0.15121980068698	0.922720352877922
Candidatus.Carsonella	EATING	0.150359153747559	0.145534393524836	0.922720352877922
Negativicutes	SHAPE	0.150469779968262	0.15263830386196	0.922720352877922
Selenomonadales	SHAPE	0.150469779968262	0.152746932915332	0.922720352877922
Scardovia	WEIGHT	0.150563076138496	-0.151263872203961	0.922720352877922
Pseudomonadales	PSS	0.150598526000977	0.152531905294914	0.922720352877922
Pseudomonadaceae	PSS	0.150598526000977	0.152531905294914	0.922720352877922
Peptoniphilus	SHAPE	0.150636911392212	-0.154338479947955	0.922720352877922
Anaerococcus	EDE.Q.Total	0.150638669729233	-0.151582543135097	0.922720352877922
Bilophila	Neuroticism	0.150744408369064	-0.154631441475407	0.922720352877922
Rhizobiales	HEIGHT	0.15093831717968	-0.149260439693317	0.922720352877922
Lactococcus	BAI	0.151173934340477	-0.155813739000382	0.922720352877922
Pseudomonas	RESTRAINT	0.151293992996216	0.152485024434256	0.922720352877922
Hespellia	HEIGHT	0.151336073875427	0.164416594401028	0.922720352877922
Desulfovibrionales	WEIGHT	0.151550531387329	0.146048019209667	0.922720352877922
Acetivibrio	AGE	0.151936411857605	0.144980244668016	0.922720352877922
Rhizobiales	EDE.Q.Total	0.151991724967957	0.148983230606658	0.922720352877922
Pyrolobus	BAI	0.152001455426216	-0.147100374565338	0.922720352877922
Finegoldia	HEIGHT	0.15219059586525	-0.147222695383804	0.922720352877922
Peptoniphilus	Imagination	0.152213454246521	0.147857780134745	0.922720352877922
Escherichia.Shigella	SHAPE	0.152554273605347	-0.151892394595376	0.922720352877922
Slackia	Neuroticism	0.152588963508606	0.155590350487523	0.922720352877922
Incertae.Sedis.XI	SHAPE	0.15282678604126	-0.150912590770526	0.922720352877922
Enterobacteriales	BMI	0.15316578745842	-0.141532697992184	0.922720352877922
Enterobacteriaceae	BMI	0.15316578745842	-0.140354373310889	0.922720352877922
Pyrolobus	EATING	0.15349543094635	0.149268675822795	0.922720352877922
Sutterellaceae	WEIGHT.1	0.153526782989502	0.155153057168452	0.922720352877922
Hydrotalea	Neuroticism	0.153592243790627	-0.150768267933217	0.922720352877922
Peptoniphilus	PSS	0.153773695230484	-0.14905975144007	0.922720352877922
Pseudoflavonifractor	SHAPE	0.154187321662903	-0.136933194109518	0.922720352877922
Coriobacteriales	Imagination	0.154793381690979	0.141685089440251	0.922720352877922
Turicibacter	Extraversion	0.154880553483963	-0.137161379189306	0.922720352877922
Shuttleworthia	Neuroticism	0.154946058988571	-0.148707113139387	0.922720352877922
Gordonibacter	SHAPE	0.154973089694977	-0.142235374475077	0.922720352877922
Chloroplast	BAI	0.155121564865112	0.153292956631102	0.922720352877922
Rhizobiales	WEIGHT.1	0.155498266220093	0.145534882407967	0.922720352877922
Asaccharobacter	Neuroticism	0.155594184994698	-0.138217093949827	0.922720352877922
Desulfovibrionaceae	WEIGHT	0.156230807304382	0.143105051316781	0.922720352877922
shannonDiversity	WEIGHT	0.156373023986816	0.14369497391754	0.922720352877922
Lachnospiracea_incertae_sedis	HEIGHT	0.156657695770264	0.157688490913617	0.922720352877922
Alphaproteobacteria	WEIGHT	0.15668511390686	0.139612669654674	0.922720352877922
shannonDiversity	BDI.II	0.156967520713806	0.145600675963352	0.922720352877922
Denitrobacterium	Imagination	0.157198622822762	-0.143891234049812	0.922720352877922
Erysipelotrichaceae_incertae_sedis	SHAPE	0.158028125762939	-0.148867011430827	0.922720352877922
Erysipelotrichaceae	SHAPE	0.158046767115593	-0.144027640897977	0.922720352877922
Lactonifactor	AGE	0.158090576529503	-0.142628880152511	0.922720352877922
Parabacteroides	WEIGHT	0.158295035362244	0.145186066232018	0.922720352877922
Sutterella	PSS	0.158443689346313	0.14381166873955	0.922720352877922
Verrucomicrobia	HEIGHT	0.158588886260986	0.139550202458701	0.922720352877922
Coriobacteriaceae	Imagination	0.158640384674072	0.141176632746884	0.922720352877922
Butyricimonas	WEIGHT	0.158766746520996	0.151430608991242	0.922720352877922
Gracilibacter	BMI	0.158769607543945	0.146374307741192	0.922720352877922
Sutterellaceae	SHAPE	0.159005999565125	0.14336345422063	0.922720352877922
Actinomycetaceae	SHAPE	0.159006014466286	-0.144768410278359	0.922720352877922
Actinobacteria	AGE	0.159074306488037	0.156994197623471	0.922720352877922
Sporacetigenium	BDI.II	0.159324407577515	0.145857462711206	0.922720352877922
Gardnerella	HEIGHT	0.159373357892036	-0.138501578046972	0.922720352877922
Roseburia	SHAPE	0.159985423088074	0.143578640810704	0.922720352877922
Subdoligranulum	EATING	0.160032153129578	-0.140189130484731	0.922720352877922
Clostridiales_Incertae.Sedis.XI	HEIGHT	0.160192921757698	-0.148228073855028	0.922720352877922
Heliobacillus	WEIGHT	0.160470366477966	0.143688741434595	0.922720352877922
Scardovia	SHAPE	0.160554513335228	-0.13708775782223	0.922720352877922
Rikenellaceae	Conscientiousness	0.160625457763672	0.150817931346406	0.922720352877922
Granulicatella	PSS	0.160746097564697	0.153308675010847	0.922720352877922
Gemmiger	BMI	0.160889744758606	0.144742659579232	0.922720352877922
Veillonellaceae	PSS	0.161233067512512	0.146294213241296	0.922720352877922
Burkholderiales	Agreeableness	0.161444470286369	-0.138755629889864	0.922720352877922
Erysipelotrichaceae	HEIGHT	0.161535382270813	0.129646504347919	0.922720352877922
Synergistia	Imagination	0.161792412400246	-0.144027958636762	0.922720352877922
Synergistales	Imagination	0.161792412400246	-0.144027958636762	0.922720352877922
Synergistaceae	Imagination	0.161792412400246	-0.144027958636762	0.922720352877922
Adlercreutzia	Agreeableness	0.161976546049118	-0.147870298869437	0.922720352877922
Megamonas	PSS	0.162026643753052	0.15782372121928	0.922720352877922
Barnesiella	Extraversion	0.162451535463333	-0.148567900189924	0.922720352877922
Marvinbryantia	AGE	0.162927985191345	0.143901868817583	0.922720352877922
Weissella	WEIGHT.1	0.162978291511536	0.139621291540643	0.922720352877922
Methanobacteriaceae	AGE	0.163083434104919	0.147303703161765	0.922720352877922
Coprobacillus	RESTRAINT	0.163111925125122	0.148584288088513	0.922720352877922
Oscillibacter	WEIGHT.1	0.163350209593773	-0.137514861453856	0.922720352877922
Heliobacteriaceae	WEIGHT	0.164154529571533	0.143512917485174	0.922720352877922
Eggerthia	EATING	0.164741814136505	-0.144018995564753	0.922720352877922
Synergistetes	Imagination	0.164910823106766	-0.143572210013594	0.922720352877922
Moryella	BDI.II	0.165422677993774	0.154648544844487	0.922720352877922
Parasporobacterium	AGE	0.165474891662598	0.143892564703751	0.922720352877922
Leuconostoc	Neuroticism	0.165686428546906	-0.144079333885089	0.922720352877922
Clostridiales_Incertae.Sedis.XIII	SHAPE	0.165872648358345	-0.143154467380798	0.922720352877922
Erysipelotrichales	SHAPE	0.165909215807915	-0.143498979504898	0.922720352877922
Oscillibacter	SHAPE	0.165909215807915	-0.13399031636637	0.922720352877922
Megasphaera	HEIGHT	0.166291564702988	-0.144557088166452	0.922720352877922
Sporobacter	SHAPE	0.166904419660568	-0.138120216149518	0.922720352877922
Sphingobacteriia	Conscientiousness	0.166964933276176	-0.140378589249115	0.922720352877922
Mannheimia	Imagination	0.167070627212524	0.141655072128925	0.922720352877922
Clostridium.IV	EATING	0.167739704251289	-0.143686782753367	0.922720352877922
Erysipelotrichia	SHAPE	0.16792006790638	-0.142977560048711	0.922720352877922
Tannerella	BDI.II	0.167941689491272	0.140500050514848	0.922720352877922
Allisonella	BMI	0.16795015335083	0.14587773665067	0.922720352877922
Sporobacter	PSS	0.168187901377678	-0.122339425992371	0.922720352877922
Barnesiella	Imagination	0.168299481272697	-0.134664657339587	0.922720352877922
Peptococcus	AGE	0.168300986289978	0.142877880218559	0.922720352877922
Howardella	BMI	0.168605223298073	-0.142529018728693	0.922720352877922
Tannerella	Imagination	0.168666794896126	-0.144036262623677	0.922720352877922
Actinobacteria	AGE	0.168994188308716	0.154561189441123	0.922720352877922
Sphingobacteriales	Conscientiousness	0.169009432196617	-0.139851249441328	0.922720352877922
Bilophila	Extraversion	0.169142425060272	-0.143480677088417	0.922720352877922
Rhodospirillaceae	BMI	0.169554829597473	0.147436324755036	0.922720352877922
Parasporobacterium	RESTRAINT	0.169756531715393	0.13645513961911	0.922720352877922
Lactobacillaceae	PSS	0.170079723000526	-0.147453557654401	0.922720352877922
Holdemania	WEIGHT	0.17014068365097	-0.138428508821473	0.922720352877922
Peptoniphilus	HEIGHT	0.170309290289879	-0.142122788602975	0.922720352877922
Odoribacter	Conscientiousness	0.170508742332458	0.133615438113037	0.922720352877922
Natronincola	Conscientiousness	0.170558229088783	-0.130451773545722	0.922720352877922
Dialister	Imagination	0.170615762472153	-0.141866681116453	0.922720352877922
Anaerosporobacter	AGE	0.170997768640518	-0.131956304406676	0.922720352877922
Methanobacteriales	AGE	0.171286463737488	0.144877524521454	0.922720352877922
Vagococcus	BDI.II	0.171474725008011	-0.144036723232736	0.922720352877922
Erysipelotrichia	HEIGHT	0.171629428863525	0.125329079903693	0.922720352877922
Erysipelotrichales	HEIGHT	0.171629428863525	0.125329079903693	0.922720352877922
Holdemania	SHAPE	0.171933338046074	-0.146475831037944	0.922720352877922
Hydrotalea	RESTRAINT	0.171955823898315	0.139388866229625	0.922720352877922
Candidatus.Carsonella	Conscientiousness	0.172415569424629	-0.144452854826389	0.922720352877922
Comamonadaceae	WEIGHT.1	0.172498345375061	0.141141456356412	0.922720352877922
Synergistetes	AGE	0.172635197639465	0.139991177094501	0.922720352877922
Erysipelotrichaceae_incertae_sedis	Conscientiousness	0.172694608569145	-0.143788309662549	0.922720352877922
Acetanaerobacterium	EDE.Q.Total	0.172728940844536	-0.137320941662357	0.922720352877922
Odoribacter	BAI	0.172757193446159	-0.142681769359331	0.922720352877922
Papillibacter	BAI	0.172757193446159	-0.133632753777842	0.922720352877922
Parvimonas	Imagination	0.172839641571045	0.141035379487421	0.922720352877922
Oscillibacter	BAI	0.172902703285217	-0.135476233158599	0.922720352877922
Burkholderiales	WEIGHT	0.173275470733643	0.137240382471532	0.922720352877922
Methanobacteria	AGE	0.173384785652161	0.144766908474023	0.922720352877922
Collinsella	Conscientiousness	0.173742637038231	-0.133017554922732	0.922720352877922
Saccharibacteria_genera_incertae_sedis	AGE	0.173904657363892	0.139138479343313	0.922720352877922
Bacteroidia	SHAPE	0.174062371253967	0.142499592213872	0.922720352877922
Veillonellaceae	SHAPE	0.174062371253967	0.137212978283084	0.922720352877922
Clostridiales_Incertae.Sedis.XI	EDE.Q.Total	0.174498945474625	-0.1364607403948	0.922720352877922
Collinsella	Agreeableness	0.174654364585876	0.14569523184657	0.922720352877922
Actinomycetales	WEIGHT	0.175351545214653	-0.12625970419045	0.922720352877922
Micrococcaceae	BDI.II	0.175509810447693	0.140816425613409	0.922720352877922
Synergistia	AGE	0.175898432731628	0.139514128052881	0.922720352877922
Synergistales	AGE	0.175898432731628	0.139514128052881	0.922720352877922
Synergistaceae	AGE	0.175898432731628	0.139514128052881	0.922720352877922
Acetanaerobacterium	PSS	0.176363125443459	-0.151589612337209	0.922720352877922
shannonDiversity	WEIGHT	0.176404714584351	0.138534057314517	0.922720352877922
Oxalobacteraceae	AGE	0.177274763584137	-0.134598340191305	0.922720352877922
Lachnospiraceae	PSS	0.177476763725281	0.125312324150784	0.922720352877922
Haemophilus	BAI	0.177525281906128	0.136032751433818	0.922720352877922
Mogibacterium	Agreeableness	0.177541971206665	0.139517649996884	0.922720352877922
Enterorhabdus	BMI	0.177831888198853	0.152253790150821	0.922720352877922
Lactobacillaceae	BMI	0.177985310554504	0.143502704383327	0.922720352877922
Gordonibacter	Neuroticism	0.17802095413208	-0.139818855303652	0.922720352877922
Peptoniphilus	AGE	0.17809784412384	0.142926997065176	0.922720352877922
Candidatus.Saccharibacteria	AGE	0.178237915039062	0.137864729128538	0.922720352877922
Bacteroidales	SHAPE	0.178249478340149	0.142412688971174	0.922720352877922
Desulfovibrionales	PSS	0.178430274128914	-0.131613976190089	0.922720352877922
Coriobacteriales	Agreeableness	0.178882718086243	0.137556275024559	0.922720352877922
Coriobacteriaceae	Agreeableness	0.178882718086243	0.137235877147262	0.922720352877922
Oxobacter	EATING	0.179094806313515	-0.13962461143062	0.922720352877922
Veillonellaceae	Neuroticism	0.17928946018219	0.148606539778708	0.922720352877922
Alphaproteobacteria	Neuroticism	0.179406404495239	0.132200020198815	0.922720352877922
Paludibacter	Neuroticism	0.179587960243225	0.140128453797012	0.922720352877922
Fusobacteriaceae	HEIGHT	0.179602831602097	-0.138039174305399	0.922720352877922
Rhodospirillales	BMI	0.179790019989014	0.144091739958025	0.922720352877922
Comamonadaceae	BDI.II	0.179796934127808	0.139347667903849	0.922720352877922
Paralactobacillus	Imagination	0.179954454302788	-0.13830287006655	0.922720352877922
Oscillibacter	Extraversion	0.180163621902466	-0.14637826817764	0.922720352877922
shannonDiversity	SHAPE	0.180370897054672	-0.146779576916744	0.922720352877922
Rhodospirillaceae	Conscientiousness	0.180398344993591	0.139498740236637	0.922720352877922
Sporobacterium	Imagination	0.180549383163452	0.138345020386016	0.922720352877922
Methanobrevibacter	WEIGHT.1	0.180945158004761	0.142708192820951	0.922720352877922
Anaeroglobus	EATING	0.181061029434204	0.137514752153072	0.922720352877922
Coprobacillus	Conscientiousness	0.181158661842346	0.141152893543999	0.922720352877922
Mitsuokella	BDI.II	0.181452244520187	-0.139655205257796	0.922720352877922
Varibaculum	HEIGHT	0.181467056274414	-0.138166572620212	0.922720352877922
Streptococcus	EATING	0.18156898021698	0.141346633243412	0.922720352877922
Gracilibacteraceae	RESTRAINT	0.181584596633911	0.135553551788043	0.922720352877922
Rhizobiales	SHAPE	0.182048320770264	0.139100071622099	0.922720352877922
Mogibacterium	AGE	0.182289242744446	-0.150240394750305	0.922720352877922
Olsenella	Extraversion	0.182305574417114	0.145313739061174	0.922720352877922
Anaerofustis	HEIGHT	0.182424828410149	-0.134295042183196	0.922720352877922
Mannheimia	BAI	0.182460695505142	-0.143950973481312	0.922720352877922
Sutterellaceae	Neuroticism	0.182492405176163	-0.140943431697672	0.922720352877922
Bifidobacterium	BDI.II	0.18251097202301	0.136549785442642	0.922720352877922
Bacteroides	SHAPE	0.1825110912323	0.143006527796277	0.922720352877922
Oxalobacteraceae	BMI	0.182861566543579	0.142609047790926	0.922720352877922
Lachnospira	Neuroticism	0.183097839355469	0.139832013202385	0.922720352877922
Tannerella	Conscientiousness	0.183102980256081	-0.136334876451789	0.922720352877922
Lactovum	Extraversion	0.183106184005737	0.143276951138163	0.922720352877922
Butyricicoccus	Imagination	0.183249950408936	-0.137640718522448	0.922720352877922
Leuconostoc	WEIGHT.1	0.183432698249817	-0.134819308116923	0.922720352877922
Peptoniphilus	BDI.II	0.183574423193932	-0.140478007185577	0.922720352877922
shannonDiversity	BDI.II	0.183595538139343	0.150468341358359	0.922720352877922
Acetivibrio	PSS	0.183605596423149	-0.137517207027022	0.922720352877922
Ethanoligenens	WEIGHT	0.183699205517769	-0.131784514610373	0.922720352877922
Clostridiales_Incertae.Sedis.XI	WEIGHT	0.18454946577549	-0.139817822918753	0.922720352877922
Actinomycetaceae	BAI	0.184563517570496	0.142288402040803	0.922720352877922
Mitsuokella	SHAPE	0.185390740633011	-0.137171009129055	0.922720352877922
Anaerosporobacter	BMI	0.185583829879761	0.143827334934858	0.922720352877922
Coprobacillus	AGE	0.185861513018608	-0.138593036666849	0.922720352877922
Anaerorhabdus	PSS	0.185863345861435	-0.148497339011348	0.922720352877922
Paralactobacillus	Extraversion	0.185977444052696	-0.135382360302017	0.922720352877922
Robinsoniella	BMI	0.186311602592468	0.137209740512146	0.922720352877922
Varibaculum	Extraversion	0.186447039246559	-0.136716924799583	0.922720352877922
Carnobacteriaceae	RESTRAINT	0.186524510383606	0.135735027256469	0.922720352877922
Bifidobacteriaceae	BDI.II	0.186869263648987	0.137561157541354	0.922720352877922
Pyrodictiaceae	BAI	0.187051102519035	-0.137681882683199	0.922720352877922
Adlercreutzia	SHAPE	0.187449246644974	-0.137710178590452	0.922720352877922
Enterorhabdus	WEIGHT	0.187467217445374	0.134597163593384	0.922720352877922
Enterococcus	WEIGHT	0.187474697828293	-0.136771649685305	0.922720352877922
Coriobacteriaceae	Extraversion	0.187731385231018	0.136626972521064	0.922720352877922
Leuconostocaceae	HEIGHT	0.187770888209343	-0.137614184087458	0.922720352877922
Euryarchaeota	Neuroticism	0.187931180000305	0.143414076785024	0.922720352877922
Clostridium.III	EDE.Q.Total	0.188053607940674	-0.138971986687534	0.922720352877922
Staphylococcus	BMI	0.188066363334656	0.135421356792018	0.922720352877922
Howardella	EATING	0.18815004825592	0.135314360006282	0.922720352877922
Chitinophagaceae	EATING	0.188475012779236	0.134866695943075	0.922720352877922
Staphylococcaceae	RESTRAINT	0.189008831977844	0.138222886400068	0.922720352877922
Synergistia	RESTRAINT	0.189125537872314	0.140473299425266	0.922720352877922
Synergistales	RESTRAINT	0.189125537872314	0.140473299425266	0.922720352877922
Synergistaceae	RESTRAINT	0.189125537872314	0.140473299425266	0.922720352877922
Deltaproteobacteria	PSS	0.189265921711922	-0.129360040210021	0.922720352877922
Bacilli	RESTRAINT	0.189301490783691	0.142500279726158	0.922720352877922
Sutterella	AGE	0.189401298761368	-0.124488061108139	0.922720352877922
Mitsuokella	Imagination	0.189751371741295	-0.137099802800594	0.922720352877922
Enterorhabdus	RESTRAINT	0.190134167671204	0.1393107862055	0.922720352877922
Coprococcus	BDI.II	0.19019028544426	-0.138062706831473	0.922720352877922
Heliobacillus	EDE.Q.Total	0.190280675888062	0.13587592163317	0.922720352877922
Betaproteobacteria	Agreeableness	0.190880283713341	-0.13119707078067	0.922720352877922
Bilophila	RESTRAINT	0.191013336181641	0.128662115194556	0.922720352877922
Clostridiales_Incertae.Sedis.XIII	EDE.Q.Total	0.191024392843246	-0.137959868814256	0.922720352877922
Comamonadaceae	Agreeableness	0.191041320562363	-0.133327817262589	0.922720352877922
Bacteroidetes	SHAPE	0.191260099411011	0.139950430428067	0.922720352877922
Mannheimia	Neuroticism	0.191425412893295	-0.136483245499643	0.922720352877922
Paralactobacillus	BDI.II	0.191526412963867	0.1352819103962	0.922720352877922
Lachnoanaerobaculum	BAI	0.191815659403801	-0.133503907339063	0.922720352877922
Peptostreptococcaceae	HEIGHT	0.192088559269905	-0.138654669777404	0.922720352877922
Phascolarctobacterium	BMI	0.192156434059143	0.138742309483106	0.922720352877922
Chitinophagaceae	BAI	0.19219696521759	-0.131927674987152	0.922720352877922
Turicibacter	PSS	0.192560315132141	-0.141241971808197	0.922720352877922
Synergistetes	RESTRAINT	0.192777395248413	0.139024386461968	0.922720352877922
shannonDiversity	RESTRAINT	0.192793130874634	0.137888832665365	0.922720352877922
Heliobacteriaceae	RESTRAINT	0.193084478378296	0.135664051962898	0.922720352877922
Collinsella	WEIGHT.1	0.19333827495575	0.132407567527173	0.922720352877922
Anaerosporobacter	SHAPE	0.193456336855888	-0.139127659535825	0.922720352877922
Denitrobacterium	BMI	0.193722486495972	0.13639520287218	0.922720352877922
Clostridium.XlVa	HEIGHT	0.194343224167824	-0.128636352952488	0.922720352877922
Proteobacteria	Conscientiousness	0.194345593452454	0.138993631214841	0.922720352877922
Heliobacteriaceae	EDE.Q.Total	0.194476008415222	0.135753798170375	0.922720352877922
Gammaproteobacteria	SHAPE	0.194617107510567	-0.142185081578781	0.922720352877922
Faecalibacterium	PSS	0.194908857345581	0.140504109318423	0.922720352877922
Clostridium.III	PSS	0.195667758584023	-0.132038209565213	0.922720352877922
Gammaproteobacteria	BAI	0.195674180984497	0.137106654175236	0.922720352877922
Collinsella	EATING	0.196221590042114	0.127860102352917	0.922720352877922
Pasteurellales	BAI	0.196599125862122	0.133493982777794	0.922720352877922
Selenomonadales	EDE.Q.Total	0.196697354316711	0.130942023109403	0.922720352877922
shannonDiversity	BDI.II	0.19695782661438	0.138390128270599	0.922720352877922
Blautia	BDI.II	0.19695782661438	-0.152833051752047	0.922720352877922
Heliobacillus	RESTRAINT	0.197507381439209	0.135593316235299	0.922720352877922
Veillonellaceae	HEIGHT	0.197769641876221	0.121390249171272	0.922720352877922
Catenibacterium	BMI	0.197833657264709	0.130294314003312	0.922720352877922
Roseburia	AGE	0.198089003562927	0.143423866033796	0.922720352877922
Tepidibacter	Conscientiousness	0.198291823267937	-0.138692156791092	0.922720352877922
Acidobacteria	Imagination	0.198638424277306	-0.134636681768052	0.922720352877922
Desulfovibrionaceae	PSS	0.199302777647972	-0.122414615780402	0.922720352877922
Betaproteobacteria	WEIGHT	0.199425101280212	0.128069308389705	0.922720352877922
Leuconostoc	PSS	0.199667260050774	-0.129056194637712	0.922720352877922
Granulicatella	EDE.Q.Total	0.199831128120422	0.146683817491822	0.922720352877922
Victivallaceae	WEIGHT	0.20015013217926	0.127241116566418	0.922720352877922
Leuconostocaceae	EDE.Q.Total	0.200370594859123	-0.132138119384348	0.922720352877922
Anaerovorax	Neuroticism	0.200525045394897	0.140514529679877	0.922720352877922
Aerococcaceae	PSS	0.201051235198975	0.128066706471545	0.922720352877922
Lactobacillales	RESTRAINT	0.201117038726807	0.139297600892719	0.922720352877922
Pasteurellaceae	BAI	0.201193332672119	0.132157517636539	0.922720352877922
Coriobacteriales	Extraversion	0.201250553131104	0.135177964434087	0.922720352877922
Negativicutes	EDE.Q.Total	0.201292514801025	0.130658803160356	0.922720352877922
Weissella	PSS	0.201352655887604	-0.136942873560198	0.922720352877922
Pseudobutyrivibrio	BMI	0.201374411582947	0.133856094417858	0.922720352877922
shannonDiversity	Neuroticism	0.201504707336426	0.128180671418562	0.922720352877922
Collinsella	AGE	0.201526403427124	0.138241257687306	0.922720352877922
Atopobium	BDI.II	0.201828241348267	0.119009309842701	0.922720352877922
Acidaminococcus	PSS	0.202244877815247	0.124857096015248	0.922720352877922
Bacteroidaceae	SHAPE	0.202625513076782	0.136843639501618	0.922720352877922
Bifidobacteriales	BDI.II	0.202728509902954	0.133493840971714	0.922720352877922
Heliobacteriaceae	Imagination	0.202968597412109	0.131284336969997	0.922720352877922
Incertae.Sedis.XI	PSS	0.202974915504456	-0.135456985723579	0.922720352877922
Victivallis	WEIGHT	0.203012585639954	0.12649816808418	0.922720352877922
Papillibacter	HEIGHT	0.203412294387817	0.133163426532397	0.922720352877922
Clostridium.XlVb	Agreeableness	0.203472077846527	-0.136038025992367	0.922720352877922
Thermoprotei	Agreeableness	0.20355623960495	-0.13875924936587	0.922720352877922
Anaerobacter	Agreeableness	0.204115271568298	0.135088688336859	0.922720352877922
Erysipelotrichia	Imagination	0.204670011997223	-0.129590615679173	0.922720352877922
Bifidobacterium	WEIGHT.1	0.20498251914978	0.127385123862688	0.922720352877922
Lachnoanaerobaculum	WEIGHT	0.206053018569946	0.143044199883741	0.922720352877922
Shuttleworthia	EDE.Q.Total	0.206095695495605	0.131435193548944	0.922720352877922
Gracilibacter	BDI.II	0.2069091796875	0.13211534496127	0.922720352877922
Erysipelotrichales	Imagination	0.207025587558746	-0.128602760529105	0.922720352877922
Hydrogenoanaerobacterium	Neuroticism	0.207087814807892	-0.123906968289064	0.922720352877922
Solobacterium	AGE	0.207136273384094	-0.121828582690235	0.922720352877922
Verrucomicrobia	BAI	0.207254946231842	-0.131877055550012	0.922720352877922
Verrucomicrobiaceae	BAI	0.207254946231842	-0.134309273872477	0.922720352877922
Tannerella	RESTRAINT	0.207331895828247	0.12605769637279	0.922720352877922
Heliobacillus	Imagination	0.207366943359375	0.130741447124158	0.922720352877922
Proteobacteria	WEIGHT.1	0.207370281219482	0.132920730872649	0.922720352877922
Sutterella	SHAPE	0.207700967788696	0.134320096941479	0.922720352877922
Metascardovia	Conscientiousness	0.207716226577759	-0.121487414026511	0.922720352877922
Bifidobacterium	Agreeableness	0.208195447921753	-0.138473778036819	0.922720352877922
Sphingobacteriales	PSS	0.20839524269104	-0.129048827143578	0.922720352877922
Lentisphaeria	WEIGHT	0.208826541900635	0.125289757902226	0.922720352877922
Victivallales	WEIGHT	0.208826541900635	0.125289757902226	0.922720352877922
Lachnospiraceae	EATING	0.209091067314148	0.130543005720145	0.922720352877922
Adlercreutzia	Neuroticism	0.209228694438934	-0.120513069693242	0.922720352877922
Marvinbryantia	Imagination	0.209334671497345	-0.132992287758374	0.922720352877922
Enterobacteriales	HEIGHT	0.209415674209595	-0.132848585273286	0.922720352877922
Verrucomicrobiae	BAI	0.209630906581879	-0.133271043364679	0.922720352877922
Verrucomicrobiales	BAI	0.209630906581879	-0.133271043364679	0.922720352877922
Anaerorhabdus	WEIGHT.1	0.209776997566223	-0.133763493833199	0.922720352877922
Clostridiales	WEIGHT	0.209948658943176	-0.127169907150779	0.922720352877922
Atopobium	BAI	0.209974765777588	0.124490076599824	0.922720352877922
Abiotrophia	Conscientiousness	0.21029007434845	-0.135885214636935	0.922720352877922
Sphingobacteriia	PSS	0.210793316364288	-0.128581721697932	0.922720352877922
Adlercreutzia	BDI.II	0.211714386940002	-0.135452378346396	0.922720352877922
Lentisphaerae	WEIGHT	0.211778402328491	0.124869052135176	0.922720352877922
Candidatus.Carsonella	SHAPE	0.211839556694031	-0.129978158093892	0.922720352877922
Anaerobacter	EATING	0.211974382400513	0.127152109940702	0.922720352877922
Akkermansia	BAI	0.212026476860046	-0.131521298243144	0.922720352877922
Leuconostoc	HEIGHT	0.212330758571625	-0.129535901381358	0.922720352877922
Flavonifractor	PSS	0.212353885173798	-0.134542246333325	0.922720352877922
Crenarchaeota	Agreeableness	0.213133275508881	-0.136059282954986	0.922720352877922
Anaerostipes	SHAPE	0.213265895843506	-0.122617297412643	0.922720352877922
Cyanobacteria.Chloroplast	BMI	0.213591694831848	0.126635407953568	0.922720352877922
Anaerovorax	EDE.Q.Total	0.214174509048462	-0.127448833397711	0.922720352877922
Enterobacteriaceae	HEIGHT	0.214237987995148	-0.131101008717854	0.922720352877922
Bifidobacteriaceae	WEIGHT.1	0.214653968811035	0.125370839240206	0.922720352877922
Rhizobiales	BAI	0.215834140777588	0.127889334484905	0.922720352877922
Veillonella	PSS	0.215916872024536	0.126591296693691	0.922720352877922
Rhodospirillales	Conscientiousness	0.216060638427734	0.129147236894395	0.922720352877922
Mobiluncus	HEIGHT	0.216537296772003	-0.125476390500283	0.922720352877922
Negativicutes	Agreeableness	0.216653823852539	-0.124139165479271	0.922720352877922
Selenomonadales	Agreeableness	0.216653823852539	-0.123796923528455	0.922720352877922
Parabacteroides	Conscientiousness	0.21668267250061	0.125382159589431	0.922720352877922
Pediococcus	HEIGHT	0.216967463493347	-0.129089354734466	0.922720352877922
Veillonella	Agreeableness	0.217815637588501	-0.132242262414592	0.922720352877922
Clostridium.IV	HEIGHT	0.217971086502075	0.136454403430662	0.922720352877922
Lactonifactor	BDI.II	0.218295097351074	0.124810285197746	0.922720352877922
Chloroplast	BMI	0.218476891517639	0.124896739994304	0.922720352877922
Fusobacterium	BAI	0.218542814254761	0.13328980908235	0.922720352877922
Gemmiger	RESTRAINT	0.218549728393555	0.120853805057592	0.922720352877922
Asaccharobacter	Conscientiousness	0.218625068664551	0.12713686911492	0.922720352877922
Megamonas	EATING	0.219014644622803	0.127354649808024	0.922720352877922
Faecalibacterium	Imagination	0.21909898519516	-0.126597995665731	0.922720352877922
Clostridium.XlVb	Conscientiousness	0.21913480758667	0.125716714359496	0.922720352877922
Tannerella	WEIGHT.1	0.219150900840759	0.123343539834025	0.922720352877922
Anaeroglobus	Imagination	0.219271183013916	0.126645367677901	0.922720352877922
Eggerthella	BAI	0.219272971153259	-0.124899323090877	0.922720352877922
Oscillibacter	RESTRAINT	0.219837427139282	-0.123155048986099	0.922720352877922
Enterobacter	BDI.II	0.220184564590454	0.126341586653455	0.922720352877922
Anaerotruncus	BAI	0.220354199409485	-0.127232934126917	0.922720352877922
Anaerovorax	Conscientiousness	0.220622777938843	0.13026088235089	0.922720352877922
Solobacterium	PSS	0.2206751704216	-0.132877070437469	0.922720352877922
Adlercreutzia	BMI	0.221062660217285	0.120515334797635	0.922720352877922
Oribacterium	PSS	0.221304416656494	0.122727718941657	0.922720352877922
Shuttleworthia	PSS	0.221478044986725	-0.12288647375371	0.922720352877922
Clostridia	WEIGHT	0.222096383571625	-0.124723357625082	0.922720352877922
Bifidobacteriales	WEIGHT.1	0.222120523452759	0.125863383290229	0.922720352877922
Megasphaera	WEIGHT	0.222682118415833	-0.126950038414045	0.922720352877922
Solobacterium	Neuroticism	0.222967743873596	-0.133678128967458	0.922720352877922
Enterobacteriaceae	BDI.II	0.223212003707886	0.118403287193897	0.922720352877922
Eubacteriaceae	BDI.II	0.223212063312531	-0.124192102568659	0.922720352877922
Rothia	BDI.II	0.223330140113831	0.127305319577482	0.922720352877922
Coriobacteriales	WEIGHT	0.223335862159729	0.121140830683884	0.922720352877922
shannonDiversity	HEIGHT	0.224188685417175	0.123013833743047	0.922720352877922
Saccharibacteria_genera_incertae_sedis	Agreeableness	0.224634051322937	-0.128561424172844	0.922720352877922
Ruminococcus	WEIGHT.1	0.224652349948883	-0.124451464212142	0.922720352877922
Varibaculum	Neuroticism	0.224845767021179	-0.129048351641782	0.922720352877922
Alistipes	Imagination	0.225319564342499	-0.119494586608303	0.922720352877922
Actinomycetales	Agreeableness	0.225346148014069	-0.134626821590333	0.922720352877922
Actinomycetales	SHAPE	0.225551247596741	-0.123100222006581	0.922720352877922
Abiotrophia	PSS	0.225602388381958	0.119319896533484	0.922720352877922
Butyricicoccus	WEIGHT	0.225828170776367	0.117790756537934	0.922720352877922
Sporacetigenium	Conscientiousness	0.226174771785736	-0.123775257279577	0.922720352877922
Candidatus.Saccharibacteria	EATING	0.226362705230713	0.124915894456464	0.922720352877922
Actinomyces	Agreeableness	0.227877199649811	-0.128444531914317	0.922720352877922
Hydrogenoanaerobacterium	SHAPE	0.22789591550827	-0.129702446446322	0.922720352877922
Staphylococcaceae	SHAPE	0.227931261062622	0.128566699678382	0.922720352877922
Clostridiales_Incertae.Sedis.XIII	HEIGHT	0.227938950061798	-0.127296771376528	0.922720352877922
Mogibacterium	PSS	0.228073537349701	-0.127570528570268	0.922720352877922
Catenibacterium	AGE	0.228126764297485	0.130553960361974	0.922720352877922
Finegoldia	EDE.Q.Total	0.228646039962769	-0.124540801575086	0.922720352877922
Slackia	HEIGHT	0.228837192058563	-0.12501284007135	0.922720352877922
Erysipelotrichaceae	Imagination	0.229115545749664	-0.124840194589874	0.922720352877922
shannonDiversity	Agreeableness	0.229158639907837	0.123760514810283	0.922720352877922
Ruminococcus	Agreeableness	0.229158639907837	0.127838291245547	0.922720352877922
Megasphaera	EDE.Q.Total	0.229284763336182	0.124656024456548	0.922720352877922
Desulfurococcales	PSS	0.229379892349243	0.131345654257541	0.922720352877922
shannonDiversity	WEIGHT	0.229622364044189	0.132149865948646	0.922720352877922
Enterococcaceae	RESTRAINT	0.2298583984375	0.128941323392391	0.922720352877922
Clostridiales_Incertae.Sedis.XI	Imagination	0.229989051818848	0.121704632970799	0.922720352877922
Gardnerella	BMI	0.230126857757568	0.113905972705506	0.922720352877922
Clostridium.XVIII	HEIGHT	0.230527400970459	0.113378305272863	0.922720352877922
Veillonella	BAI	0.230566263198853	0.129793349238383	0.922720352877922
Euryarchaeota	RESTRAINT	0.230674743652344	0.134017970966748	0.922720352877922
Blautia	Neuroticism	0.230733096599579	-0.12677249143922	0.922720352877922
Enterobacteriales	BDI.II	0.230808258056641	0.114786642013185	0.922720352877922
Fusobacteriaceae	Imagination	0.230901837348938	0.128958504104646	0.922720352877922
Bacillales	EATING	0.230937719345093	0.115199322213518	0.922720352877922
Sutterella	Agreeableness	0.230998814105988	-0.125691848666249	0.922720352877922
Chloroplast	BMI	0.231039762496948	0.124052867679347	0.922720352877922
Anaerobacter	Conscientiousness	0.231597900390625	-0.123848627744244	0.922720352877922
Actinomyces	BAI	0.231905460357666	0.126061512635701	0.922720352877922
Anaerorhabdus	Conscientiousness	0.232343435287476	0.12742388955364	0.922720352877922
Lactobacillus	WEIGHT	0.232927083969116	0.131464206706325	0.922720352877922
Peptostreptococcus	BDI.II	0.232927322387695	0.128659611338691	0.922720352877922
Anaerotruncus	SHAPE	0.232948243618011	-0.127926345105259	0.922720352877922
Oribacterium	SHAPE	0.233635663986206	0.119275371634078	0.922720352877922
Pseudobutyrivibrio	RESTRAINT	0.233720541000366	0.122921820379144	0.922720352877922
Carnobacteriaceae	Conscientiousness	0.233763098716736	0.123894193701015	0.922720352877922
Parasutterella	HEIGHT	0.234092056751251	-0.116840339364848	0.922720352877922
Asaccharobacter	BMI	0.2349454164505	0.109571564151536	0.922720352877922
Verrucomicrobia	BMI	0.23546576499939	-0.121397219097636	0.922720352877922
Scardovia	Conscientiousness	0.235543251037598	0.122944542190824	0.922720352877922
Marvinbryantia	WEIGHT	0.235961556434631	0.124257720932234	0.922720352877922
Coriobacteriaceae	WEIGHT	0.236028671264648	0.119772784735076	0.922720352877922
Anaerococcus	HEIGHT	0.236062049865723	-0.126502153313801	0.922720352877922
Anaeroglobus	Conscientiousness	0.236215591430664	-0.122351091810588	0.922720352877922
Streptococcus	BMI	0.238062381744385	0.121468184480849	0.922720352877922
Enterorhabdus	Extraversion	0.238072037696838	0.12305160659272	0.922720352877922
Roseburia	EDE.Q.Total	0.23826801776886	0.125459175377852	0.922720352877922
Actinomycetaceae	WEIGHT	0.238620758056641	-0.123038608715775	0.922720352877922
Catenibacterium	WEIGHT.1	0.238914012908936	0.122452637399129	0.922720352877922
Firmicutes	SHAPE	0.239656031131744	-0.122989814228195	0.922720352877922
Shuttleworthia	EATING	0.240089178085327	0.123201304189198	0.922720352877922
Lachnospiracea_incertae_sedis	WEIGHT.1	0.240261077880859	0.125716355215595	0.922720352877922
Papillibacter	BMI	0.240512371063232	0.116797716921943	0.922720352877922
Parvimonas	Neuroticism	0.240617275238037	-0.121003808475871	0.922720352877922
Candidatus.Saccharibacteria	EDE.Q.Total	0.240622043609619	0.120267293404053	0.922720352877922
Odoribacter	AGE	0.240877151489258	0.120466408755174	0.922720352877922
Gemmiger	AGE	0.241035938262939	0.128181877511678	0.922720352877922
Granulicatella	RESTRAINT	0.241204738616943	0.124896631763492	0.922720352877922
Aerococcaceae	SHAPE	0.241771697998047	-0.122381186713455	0.922720352877922
Weissella	EATING	0.242056608200073	0.123112604804338	0.922720352877922
Sutterellaceae	AGE	0.242346167564392	0.125786437970048	0.922720352877922
Actinomycetales	Neuroticism	0.242426633834839	0.116299925975182	0.922720352877922
Fusobacteria	EATING	0.242635011672974	0.120610629966333	0.922720352877922
Synergistia	EATING	0.242830038070679	0.121272540968098	0.922720352877922
Synergistales	EATING	0.242830038070679	0.121272540968098	0.922720352877922
Synergistaceae	EATING	0.242830038070679	0.121272540968098	0.922720352877922
Sutterella	HEIGHT	0.242894172668457	0.121820141427316	0.922720352877922
Hydrotalea	EDE.Q.Total	0.24290668964386	0.11149594857138	0.922720352877922
Fusobacteriales	Imagination	0.243138194084167	0.118190613290802	0.922720352877922
Dorea	BMI	0.243303060531616	0.125450866399858	0.922720352877922
Rhizobiales	Neuroticism	0.243330478668213	0.116951590810759	0.922720352877922
Mitsuokella	HEIGHT	0.243427991867065	-0.119370521450461	0.922720352877922
Actinomycetaceae	Agreeableness	0.243489444255829	-0.126114340281425	0.922720352877922
Butyricicoccus	EDE.Q.Total	0.243530213832855	-0.122694107194058	0.922720352877922
Streptophyta	BMI	0.244107484817505	0.122074132595999	0.922720352877922
Ruminococcaceae	Extraversion	0.244708240032196	-0.131192718281563	0.922720352877922
shannonDiversity	AGE	0.245003700256348	0.113525489558129	0.922720352877922
Hydrogenoanaerobacterium	WEIGHT.1	0.245618999004364	-0.116803351660842	0.922720352877922
Fusobacteriia	EATING	0.245779275894165	0.119933812253068	0.922720352877922
Fusobacteriales	EATING	0.245779275894165	0.119933812253068	0.922720352877922
Gemella	RESTRAINT	0.245883464813232	0.109090989946729	0.922720352877922
Eubacteriaceae	BMI	0.245885252952576	-0.117019207229792	0.922720352877922
Fusobacteriia	Imagination	0.245988845825195	0.117825659685607	0.922720352877922
Moryella	BMI	0.246002197265625	0.122001810971813	0.922720352877922
Eubacteriaceae	Imagination	0.246011316776276	-0.122164462068536	0.922720352877922
Oribacterium	WEIGHT.1	0.246169924736023	0.134784999577129	0.922720352877922
Phascolarctobacterium	HEIGHT	0.246197164058685	-0.124620412324792	0.922720352877922
Asaccharobacter	SHAPE	0.247071802616119	-0.118604304949941	0.922720352877922
Hydrotalea	BAI	0.247137069702148	-0.11369735446314	0.922720352877922
Mogibacterium	SHAPE	0.247291028499603	-0.117838634466764	0.922720352877922
Synergistetes	EATING	0.247457146644592	0.119625738556278	0.922720352877922
Lachnoanaerobaculum	BMI	0.247474670410156	0.126967664085153	0.922720352877922
Gammaproteobacteria	EDE.Q.Total	0.247543096542358	-0.127380447736828	0.922720352877922
Barnesiella	WEIGHT	0.24757194519043	0.106343541355444	0.922720352877922
Actinobacteria	RESTRAINT	0.248093128204346	0.124662191471824	0.922720352877922
Defluviitalea	WEIGHT	0.24810266494751	0.11937161171354	0.922720352877922
Oxobacter	WEIGHT.1	0.248273730278015	-0.118975985977739	0.922720352877922
Alphaproteobacteria	Imagination	0.24868232011795	-0.127388584447828	0.922720352877922
Oxobacter	AGE	0.248690128326416	0.122933855898235	0.922720352877922
Fusobacteria	Imagination	0.248862504959106	0.117157872237804	0.922720352877922
Bifidobacteriaceae	Agreeableness	0.248862981796265	-0.13143958827616	0.922720352877922
Natronincola	BMI	0.248911619186401	-0.117861152331883	0.922720352877922
Candidatus.Saccharibacteria	Agreeableness	0.248951196670532	-0.121222591812736	0.922720352877922
Rothia	AGE	0.249123692512512	0.112469741449256	0.922720352877922
Gammaproteobacteria	WEIGHT	0.249223470687866	-0.121379695849549	0.922720352877922
Haemophilus	BMI	0.249293029308319	-0.107398666653941	0.922720352877922
Desulfurococcales	Extraversion	0.249368250370026	-0.119270663281156	0.922720352877922
Megasphaera	PSS	0.249404907226562	0.127958884565562	0.922720352877922
Weissella	WEIGHT	0.249415218830109	-0.11846665667387	0.922720352877922
Corynebacteriaceae	RESTRAINT	0.249429225921631	0.129228651925845	0.922720352877922
Hydrotalea	Imagination	0.249663352966309	0.119426445471636	0.922720352877922
Paludibacter	WEIGHT.1	0.249796509742737	0.123261608912871	0.922720352877922
Prevotella	EATING	0.249799847602844	0.121158768585806	0.922720352877922
Clostridiales_Incertae.Sedis.XIII	BMI	0.249927997589111	-0.126550995260821	0.922720352877922
Peptococcaceae.1	Agreeableness	0.249967694282532	-0.122230121579758	0.922720352877922
Anaerosporobacter	Neuroticism	0.250424742698669	-0.135608819236195	0.922720352877922
Erysipelotrichaceae	WEIGHT	0.25057315826416	0.120380370301361	0.922720352877922
Crenarchaeota	SHAPE	0.250603497028351	-0.117472332756299	0.922720352877922
Hydrotalea	AGE	0.251226544380188	0.128327258705873	0.922720352877922
Mitsuokella	BMI	0.251523971557617	0.118053486991262	0.922720352877922
Bacillales_Incertae.Sedis.XI	RESTRAINT	0.251584649085999	0.107847918949235	0.922720352877922
Prevotella	HEIGHT	0.251653492450714	-0.101859949350987	0.922720352877922
Bifidobacteriales	AGE	0.251711368560791	0.119898063938446	0.922720352877922
Bifidobacterium	AGE	0.251711368560791	0.118247094100424	0.922720352877922
Oscillibacter	BDI.II	0.252026259899139	-0.124718464179092	0.922720352877922
Pediococcus	Conscientiousness	0.252059578895569	0.124472537283227	0.922720352877922
Clostridiales	RESTRAINT	0.252330780029297	-0.122178349040248	0.922720352877922
Desulfurococcales	BAI	0.252896249294281	-0.118116941670492	0.922720352877922
Betaproteobacteria	Neuroticism	0.253173828125	-0.121852880872886	0.922720352877922
Erysipelotrichales	WEIGHT	0.253283023834229	0.119323576719255	0.922720352877922
Verrucomicrobiaceae	BMI	0.254019677639008	-0.118166224341063	0.922720352877922
Anaerorhabdus	BMI	0.254057168960571	0.111988626730999	0.922720352877922
Heliobacillus	SHAPE	0.254063129425049	0.118016651579283	0.922720352877922
Streptococcaceae	Extraversion	0.254133701324463	0.11387030051509	0.922720352877922
shannonDiversity	EDE.Q.Total	0.254325270652771	0.124580467330808	0.922720352877922
Ruminococcus	EDE.Q.Total	0.254325270652771	-0.126555744924162	0.922720352877922
Acidaminococcaceae	SHAPE	0.254353165626526	-0.12564942062679	0.922720352877922
Cloacibacillus	SHAPE	0.254666090011597	0.115203572104634	0.922720352877922
Pseudomonadales	Extraversion	0.255080699920654	0.118661066253338	0.922720352877922
Pseudomonadaceae	Extraversion	0.255080699920654	0.118661066253338	0.922720352877922
Pasteurellales	BMI	0.25516003370285	-0.106667534495869	0.922720352877922
Phascolarctobacterium	WEIGHT.1	0.255163550376892	0.121592449809977	0.922720352877922
Lachnobacterium	SHAPE	0.255343079566956	-0.122659515330137	0.922720352877922
Metascardovia	AGE	0.255430221557617	0.116977371864863	0.922720352877922
Gordonibacter	EATING	0.255630791187286	-0.119278697184324	0.922720352877922
Candidatus.Carsonella	AGE	0.255686581134796	-0.11227112130005	0.922720352877922
Blautia	Agreeableness	0.255690157413483	-0.12258087234151	0.922720352877922
Anaerofilum	Imagination	0.255847811698914	-0.11543165277153	0.922720352877922
Erysipelotrichia	WEIGHT	0.256013154983521	0.118744511742759	0.922720352877922
Defluviitaleaceae	WEIGHT	0.256351470947266	0.120361943105848	0.922720352877922
Hallella	WEIGHT	0.256428956985474	0.115464847766506	0.922720352877922
Saccharibacteria_genera_incertae_sedis	EATING	0.256526112556458	0.117983263410186	0.922720352877922
Coprobacillus	SHAPE	0.256753921508789	-0.122470760279863	0.922720352877922
Streptococcaceae	BMI	0.256757736206055	0.115042405486295	0.922720352877922
Butyricicoccus	Agreeableness	0.257062017917633	-0.118279070915825	0.922720352877922
Acetitomaculum	WEIGHT.1	0.257182359695435	0.123572276318295	0.922720352877922
Erysipelotrichaceae_incertae_sedis	WEIGHT	0.258742213249207	-0.112769739543794	0.922720352877922
Atopobium	EATING	0.258949995040894	0.113898460788309	0.922720352877922
Heliobacteriaceae	SHAPE	0.259205102920532	0.117678359279853	0.922720352877922
Clostridiales_Incertae.Sedis.XI	Conscientiousness	0.259344577789307	0.117595233785055	0.922720352877922
Verrucomicrobiae	BMI	0.259502768516541	-0.117031400679359	0.922720352877922
Verrucomicrobiales	BMI	0.259502768516541	-0.117031400679359	0.922720352877922
Clostridiales_Incertae.Sedis.XIII	Extraversion	0.259594440460205	-0.110552414945032	0.922720352877922
Shuttleworthia	Conscientiousness	0.259809851646423	0.117255940511646	0.922720352877922
Comamonadaceae	AGE	0.260105788707733	-0.118051061729912	0.922720352877922
Collinsella	WEIGHT	0.260137557983398	0.117530173533242	0.922720352877922
Saccharibacteria_genera_incertae_sedis	EDE.Q.Total	0.260243654251099	0.11432343654166	0.922720352877922
Gracilibacteraceae	Agreeableness	0.260331511497498	-0.119381895661746	0.922720352877922
Pseudoflavonifractor	EATING	0.2603919506073	-0.115124023555422	0.922720352877922
Anaerococcus	Conscientiousness	0.260519504547119	0.1228569814575	0.922720352877922
Pseudomonas	Conscientiousness	0.260937809944153	-0.11968865460007	0.922720352877922
Cloacibacillus	AGE	0.261414051055908	0.116651204008958	0.922720352877922
Allisonella	AGE	0.261564254760742	-0.114553779580665	0.922720352877922
Alphaproteobacteria	HEIGHT	0.261721134185791	0.107371162390453	0.922720352877922
Corynebacteriaceae	Extraversion	0.262139022350311	-0.113981824620218	0.922720352877922
Pseudobutyrivibrio	Agreeableness	0.262463688850403	0.111279722569933	0.922720352877922
Metascardovia	PSS	0.2630255818367	-0.117021941449142	0.922720352877922
Carnobacteriaceae	WEIGHT.1	0.263138890266418	0.118067537012958	0.922720352877922
Pediococcus	SHAPE	0.263528943061829	0.113195007512912	0.922720352877922
Sporacetigenium	EDE.Q.Total	0.2636798620224	0.113730346344324	0.922720352877922
Veillonellaceae	Conscientiousness	0.263945460319519	-0.122949035366384	0.922720352877922
Allisonella	SHAPE	0.264010906219482	-0.121235792698052	0.922720352877922
Lachnospiracea_incertae_sedis	EDE.Q.Total	0.264029860496521	0.127322351127159	0.922720352877922
Verrucomicrobia	PSS	0.264341771602631	-0.114023269069622	0.922720352877922
Shuttleworthia	SHAPE	0.264779090881348	0.114182022048072	0.922720352877922
Papillibacter	WEIGHT.1	0.264928340911865	-0.111285839671956	0.922720352877922
Leuconostoc	BAI	0.265343546867371	-0.117019816533016	0.922720352877922
Moryella	EATING	0.265460729598999	0.11685205813697	0.922720352877922
Bifidobacteriaceae	AGE	0.26551353931427	0.116342685910074	0.922720352877922
Campylobacter	RESTRAINT	0.265730679035187	-0.116382337856838	0.922720352877922
Streptophyta	Conscientiousness	0.26640921831131	-0.113808969025919	0.922720352877922
Marvinbryantia	WEIGHT.1	0.266448140144348	-0.107803198412069	0.922720352877922
Faecalibacterium	Extraversion	0.266624867916107	-0.110341567231511	0.922720352877922
shannonDiversity	Conscientiousness	0.266765117645264	0.111480667759844	0.922720352877922
Cloacibacillus	BMI	0.266815066337585	0.115706574860853	0.922720352877922
Incertae.Sedis.XI	HEIGHT	0.266928136348724	-0.116231416925359	0.922720352877922
Actinobacillus	Imagination	0.26711905002594	-0.11616043422952	0.922720352877922
Coprococcus	WEIGHT	0.267138004302979	0.108277912292589	0.922720352877922
Peptostreptococcaceae	PSS	0.267153739929199	-0.115398438621687	0.922720352877922
Leuconostocaceae	WEIGHT.1	0.267625153064728	-0.118608971902833	0.922720352877922
Akkermansia	BMI	0.267880320549011	-0.114675015241679	0.922720352877922
Bacilli	BMI	0.267886996269226	0.117644520714686	0.922720352877922
Bifidobacteriales	Agreeableness	0.268297970294952	-0.127004990383571	0.922720352877922
Euryarchaeota	Conscientiousness	0.268624186515808	-0.114308143061896	0.922720352877922
Anaerofilum	Extraversion	0.268766760826111	-0.11616879291535	0.922720352877922
Sutterella	EDE.Q.Total	0.269049406051636	0.11807435471084	0.922720352877922
Pasteurellaceae	BMI	0.269069969654083	-0.105835945690566	0.922720352877922
Gardnerella	EATING	0.269553303718567	0.115927316165096	0.922720352877922
Actinomyces	Conscientiousness	0.269596576690674	0.112993016377249	0.922720352877922
Burkholderiales	Neuroticism	0.269909143447876	-0.119682510265809	0.922720352877922
Actinobacteria	Neuroticism	0.269915580749512	0.117158819899879	0.922720352877922
Verrucomicrobiaceae	PSS	0.269986033439636	-0.109897760413428	0.922720352877922
Fusobacterium	RESTRAINT	0.270279407501221	0.117419206082473	0.922720352877922
Faecalibacterium	WEIGHT.1	0.270835041999817	-0.104286636618432	0.922720352877922
Actinobacteria	RESTRAINT	0.271263837814331	0.121338371122226	0.922720352877922
Pseudomonas	SHAPE	0.271766781806946	0.111617858758083	0.922720352877922
Parasporobacterium	EDE.Q.Total	0.271940231323242	0.113767374079186	0.922720352877922
Cyanobacteria.Chloroplast	Conscientiousness	0.272143721580505	-0.112727093027728	0.922720352877922
Chloroplast	Conscientiousness	0.272143721580505	-0.112361594379691	0.922720352877922
Chloroplast	Conscientiousness	0.272143721580505	-0.113099901648726	0.922720352877922
Bacteroidetes	BMI	0.272147178649902	0.112367603368807	0.922720352877922
Peptococcaceae.1	BMI	0.2722487449646	0.114533036156883	0.922720352877922
Mitsuokella	WEIGHT.1	0.272470951080322	0.117417539537915	0.922720352877922
Subdoligranulum	SHAPE	0.272515535354614	-0.110258851184774	0.922720352877922
Lachnospiraceae	SHAPE	0.272536993026733	0.108665263056825	0.922720352877922
Clostridia	RESTRAINT	0.272761762142181	-0.118536545366185	0.922720352877922
Holdemania	PSS	0.272777080535889	-0.111520645710687	0.922720352877922
Verrucomicrobiae	PSS	0.272839069366455	-0.11115712621374	0.922720352877922
Verrucomicrobiales	PSS	0.272839069366455	-0.11115712621374	0.922720352877922
Veillonella	BDI.II	0.272978782653809	0.118730750037221	0.922720352877922
Bilophila	HEIGHT	0.273462533950806	0.114865028566958	0.922720352877922
Parasporobacterium	BAI	0.273549735546112	-0.111857269327624	0.922720352877922
Dorea	AGE	0.274040699005127	0.118493291356971	0.922720352877922
Megasphaera	BDI.II	0.274068355560303	0.113264118828175	0.922720352877922
Gracilibacter	Neuroticism	0.274105548858643	0.115764225105898	0.922720352877922
Clostridium.XVIII	WEIGHT	0.27425491809845	0.115574548490056	0.922720352877922
Gemella	Conscientiousness	0.274569988250732	0.109176371958438	0.922720352877922
Pediococcus	BAI	0.274740099906921	-0.112762251967814	0.922720352877922
Cloacibacillus	WEIGHT	0.275341391563416	0.114690119206214	0.922720352877922
Porphyromonadaceae	WEIGHT	0.275696754455566	0.120322463803711	0.922720352877922
Mitsuokella	EATING	0.275718688964844	-0.113587805050006	0.922720352877922
Fusobacterium	AGE	0.276335477828979	0.113418775268866	0.922720352877922
Lactobacillales	BMI	0.276448488235474	0.116227813534784	0.922720352877922
Allisonella	Extraversion	0.276579141616821	0.111903605123913	0.922720352877922
Lactonifactor	Extraversion	0.276604533195496	0.108103140424566	0.922720352877922
Clostridium.III	Agreeableness	0.27679979801178	0.110497084160083	0.922720352877922
Peptostreptococcaceae	SHAPE	0.276845455169678	0.121405584287465	0.922720352877922
Tannerella	BAI	0.276975512504578	0.115173200467572	0.922720352877922
Hydrogenoanaerobacterium	EDE.Q.Total	0.276999473571777	-0.123972144067568	0.922720352877922
Dialister	HEIGHT	0.277033805847168	0.100466028862432	0.922720352877922
Anaerotruncus	BDI.II	0.277163624763489	-0.108205130216734	0.922720352877922
Mannheimia	AGE	0.277490854263306	0.115862032746557	0.922720352877922
Enterorhabdus	EATING	0.27750301361084	0.110962380637852	0.922720352877922
Bacillales_Incertae.Sedis.XI	Conscientiousness	0.277507066726685	0.107880859454076	0.922720352877922
Gordonibacter	WEIGHT.1	0.277913928031921	-0.111215745802287	0.922720352877922
Saccharibacteria_genera_incertae_sedis	Neuroticism	0.278147220611572	0.112696541667053	0.922720352877922
Allisonella	BAI	0.278167486190796	0.116287861245758	0.922720352877922
Coriobacteriales	EDE.Q.Total	0.278335332870483	0.120510523643499	0.922720352877922
Akkermansia	PSS	0.278606593608856	-0.109398356733994	0.922720352877922
Clostridiales_Incertae.Sedis.XII	Imagination	0.278742372989655	-0.115708040374594	0.922720352877922
Clostridiaceae.2	Agreeableness	0.279634475708008	0.111364299495104	0.922720352877922
Solobacterium	Imagination	0.279639601707458	0.108519544776512	0.922720352877922
Marvinbryantia	SHAPE	0.279687523841858	-0.113013851687421	0.922720352877922
Lactobacillales	SHAPE	0.279756128787994	-0.112572694659707	0.922720352877922
Desulfovibrionales	BAI	0.279811084270477	-0.113457072916687	0.922720352877922
Lachnospiraceae	BAI	0.279921293258667	0.103748948115562	0.922720352877922
Actinomyces	WEIGHT	0.280036330223083	-0.108829596543222	0.922720352877922
Tannerella	WEIGHT	0.280458927154541	0.11056654813876	0.922720352877922
Bacteroidetes	AGE	0.281290471553802	-0.117623934965062	0.922720352877922
Bacteroidia	AGE	0.281290471553802	-0.116125033552986	0.922720352877922
Thermoprotei	SHAPE	0.281720578670502	-0.109605914388613	0.922720352877922
Lactobacillales	Extraversion	0.282451629638672	0.108748056927626	0.922720352877922
Acetanaerobacterium	Imagination	0.282533168792725	-0.114849050817502	0.922720352877922
Rikenellaceae	Imagination	0.282600700855255	-0.106942969949185	0.922720352877922
Enterobacteriaceae	AGE	0.282684326171875	-0.113275513002201	0.922720352877922
Deltaproteobacteria	BAI	0.282784819602966	-0.112482728562338	0.922720352877922
Granulicatella	WEIGHT.1	0.282795429229736	0.110364382085108	0.922720352877922
Methanobrevibacter	RESTRAINT	0.282881021499634	0.113296330123463	0.922720352877922
Clostridiaceae.4	EDE.Q.Total	0.282943248748779	0.111554587792118	0.922720352877922
Faecalibacterium	BMI	0.283726692199707	-0.115808165520071	0.922720352877922
Lactonifactor	Neuroticism	0.28441059589386	0.122087807569567	0.922720352877922
Anaerovorax	BAI	0.284420490264893	-0.110120462347375	0.922720352877922
Anaerostipes	Neuroticism	0.284429371356964	-0.10862260527194	0.922720352877922
Butyricicoccus	PSS	0.284456491470337	0.114457533138695	0.922720352877922
Micrococcaceae	BMI	0.284508943557739	-0.102607379011586	0.922720352877922
Escherichia.Shigella	HEIGHT	0.285024046897888	-0.111460777301986	0.922720352877922
Bacilli	Extraversion	0.285396814346313	0.108443765229361	0.922720352877922
Rothia	BMI	0.285406053066254	-0.101797541398767	0.922720352877922
Natronincola	Agreeableness	0.286336421966553	0.10900474148007	0.922720352877922
Mobiluncus	SHAPE	0.286913990974426	-0.114659855677041	0.922720352877922
Faecalibacterium	SHAPE	0.287108898162842	-0.109266343818819	0.922720352877922
Coriobacteriaceae	EDE.Q.Total	0.287167310714722	0.121737814522751	0.922720352877922
Bacteroidales	AGE	0.287181258201599	-0.113800650203824	0.922720352877922
Campylobacteraceae	RESTRAINT	0.287235379219055	-0.110599308858135	0.922720352877922
Bifidobacterium	Neuroticism	0.287394404411316	0.0993460046813726	0.922720352877922
Fusobacterium	BMI	0.287552833557129	0.108780861059021	0.922720352877922
Enterococcus	BMI	0.287584066390991	-0.110257251764849	0.922720352877922
Pediococcus	EATING	0.287714004516602	0.112433231668107	0.922720352877922
Actinobacillus	BMI	0.288504719734192	-0.109929662276511	0.922720352877922
Enterobacteriales	AGE	0.288595616817474	-0.111689518222449	0.922720352877922
Pasteurellales	BDI.II	0.288976907730103	0.125114684033987	0.922720352877922
Proteobacteria	EATING	0.289126753807068	0.113024412804436	0.922720352877922
Holdemania	BDI.II	0.289137065410614	-0.119229221254281	0.922720352877922
Veillonellaceae	BDI.II	0.289207100868225	0.114066353359526	0.922720352877922
Barnesiella	BMI	0.289319753646851	0.0990294148531002	0.922720352877922
Rhodospirillales	EATING	0.289539873600006	-0.110330497431464	0.922720352877922
Rhodospirillaceae	Agreeableness	0.289717435836792	-0.108046655809496	0.922720352877922
Peptostreptococcus	SHAPE	0.290227651596069	0.110556879215338	0.922720352877922
Collinsella	Neuroticism	0.290373682975769	0.113512560379471	0.922720352877922
Shuttleworthia	WEIGHT	0.290807247161865	0.113555602384052	0.922720352877922
Epsilonproteobacteria	RESTRAINT	0.29093062877655	-0.110115148290802	0.922720352877922
Campylobacterales	RESTRAINT	0.29093062877655	-0.110115148290802	0.922720352877922
Collinsella	Extraversion	0.291342496871948	0.100844810679753	0.922720352877922
Streptococcus	Extraversion	0.291349172592163	0.0971270120700704	0.922720352877922
Mobiluncus	Agreeableness	0.291495084762573	0.109241079226127	0.922720352877922
Tepidibacter	RESTRAINT	0.291658639907837	0.108382792301248	0.922720352877922
Gammaproteobacteria	HEIGHT	0.291852176189423	-0.117768552059155	0.922720352877922
Pasteurellaceae	BDI.II	0.291982650756836	0.125485922624035	0.922720352877922
Natronincola	SHAPE	0.292149186134338	0.119775497801047	0.922720352877922
Thermoprotei	WEIGHT.1	0.292267203330994	0.111975121929601	0.922720352877922
Fusobacteria	BDI.II	0.292361378669739	-0.0906006683695264	0.922720352877922
Staphylococcaceae	Conscientiousness	0.292364656925201	-0.103873894010066	0.922720352877922
Bacteroidales	BMI	0.292627215385437	0.112504936731988	0.922720352877922
Aerococcaceae	Conscientiousness	0.292876601219177	-0.115534122644656	0.922720352877922
Phascolarctobacterium	Conscientiousness	0.293004035949707	0.109998386066547	0.922720352877922
Allisonella	RESTRAINT	0.293217301368713	0.113267874730582	0.922720352877922
Methanobacteria	RESTRAINT	0.293301105499268	0.116671085445407	0.922720352877922
Faecalibacterium	WEIGHT	0.293370306491852	-0.120735047599464	0.922720352877922
Parvimonas	AGE	0.293414354324341	0.112483747754938	0.922720352877922
Abiotrophia	SHAPE	0.293419659137726	-0.105007907515021	0.922720352877922
Acidaminococcaceae	BMI	0.294119358062744	0.108661172652264	0.922720352877922
Actinobacteria	Conscientiousness	0.294582724571228	-0.0989377250566212	0.922720352877922
Actinomycetaceae	EDE.Q.Total	0.294663965702057	-0.115410165819945	0.922720352877922
Lachnospiraceae	EDE.Q.Total	0.294672846794128	0.100484985511886	0.922720352877922
Clostridium.XlVa	WEIGHT	0.294867515563965	0.111319611921397	0.922720352877922
Mogibacterium	BDI.II	0.294925510883331	-0.115011686491907	0.922720352877922
Finegoldia	EATING	0.295167922973633	0.107541769966866	0.922720352877922
Fusobacteriia	BDI.II	0.295601427555084	-0.0904373258183794	0.922720352877922
Haemophilus	PSS	0.295727491378784	0.111019326393196	0.922720352877922
Peptoniphilus	EDE.Q.Total	0.296029925346375	-0.107444585906668	0.922720352877922
Lachnobacterium	Agreeableness	0.296061277389526	0.10507262793381	0.922720352877922
Synergistia	SHAPE	0.296096324920654	0.106462835745088	0.922720352877922
Synergistales	SHAPE	0.296096324920654	0.106462835745088	0.922720352877922
Synergistaceae	SHAPE	0.296096324920654	0.106462835745088	0.922720352877922
Lactococcus	Agreeableness	0.296236455440521	-0.0980428701575813	0.922720352877922
Ruminococcus2	HEIGHT	0.296401977539062	0.113352413443744	0.922720352877922
Actinobacteria	Neuroticism	0.296414136886597	0.111591407808357	0.922720352877922
Methanobacteriales	RESTRAINT	0.296520233154297	0.116223862991119	0.922720352877922
Acetitomaculum	BAI	0.296523034572601	-0.107015467381175	0.922720352877922
Desulfovibrionales	Extraversion	0.297275304794312	-0.11950895316938	0.922720352877922
Anaeroglobus	EDE.Q.Total	0.297518491744995	0.105042780176771	0.922720352877922
Clostridium.XVIII	Agreeableness	0.297829866409302	-0.101489668518821	0.922720352877922
Corynebacterium	Extraversion	0.298398554325104	-0.109526465158763	0.922720352877922
Rhodospirillales	Agreeableness	0.298429191112518	-0.105720480669376	0.922720352877922
Bacteroidia	BMI	0.298663854598999	0.110040164266481	0.922720352877922
Enterococcus	RESTRAINT	0.298694550991058	-0.10889399772604	0.922720352877922
Fusobacteriales	BDI.II	0.298865556716919	-0.0897761773970702	0.922720352877922
Adlercreutzia	PSS	0.298909425735474	-0.115335047573851	0.922720352877922
Anaerovorax	WEIGHT.1	0.299237906932831	-0.109002923731728	0.922720352877922
Clostridium.XI	PSS	0.299442827701569	-0.111084748868894	0.922720352877922
Butyricimonas	RESTRAINT	0.299480676651001	0.113681517243398	0.922720352877922
Porphyromonas	BDI.II	0.299809873104095	-0.112737010878512	0.922720352877922
Proteobacteria	BDI.II	0.299816370010376	0.108631549883234	0.922720352877922
Anaerovorax	RESTRAINT	0.299984097480774	-0.104206095798336	0.922720352877922
Paraeggerthella	Conscientiousness	0.30012047290802	-0.106075922971732	0.922720352877922
Euryarchaeota	EATING	0.300179958343506	0.108473434423706	0.922720352877922
Sarcina	Agreeableness	0.300223827362061	0.0987370686359033	0.922720352877922
Bacilli	SHAPE	0.30066305398941	-0.108111645419759	0.922720352877922
Epsilonproteobacteria	HEIGHT	0.300732970237732	-0.103068432485773	0.922720352877922
Campylobacterales	HEIGHT	0.300732970237732	-0.103068432485773	0.922720352877922
Campylobacteraceae	HEIGHT	0.300732970237732	-0.102801158956386	0.922720352877922
Actinomyces	EDE.Q.Total	0.30076014995575	-0.111604796647427	0.922720352877922
Holdemania	EATING	0.300781011581421	0.103267774142858	0.922720352877922
Acidaminococcaceae	WEIGHT.1	0.300843834877014	0.104405767254506	0.922720352877922
Synergistetes	SHAPE	0.300880432128906	0.104429454652645	0.922720352877922
Moryella	RESTRAINT	0.301152110099792	-0.107569527293627	0.922720352877922
Saccharibacteria_genera_incertae_sedis	WEIGHT	0.301232576370239	0.105332733431795	0.922720352877922
Pseudobutyrivibrio	HEIGHT	0.301417231559753	0.112573316208865	0.922720352877922
Eubacterium	BMI	0.301545977592468	-0.107774344957192	0.922720352877922
Parvimonas	PSS	0.301584005355835	-0.101917369824038	0.922720352877922
Carnobacteriaceae	EDE.Q.Total	0.301768064498901	0.10372941196733	0.922720352877922
Murdochiella	EATING	0.301926612854004	-0.104002569448408	0.922720352877922
Lactobacillaceae	SHAPE	0.30203241109848	-0.115065845925213	0.922720352877922
Defluviitalea	HEIGHT	0.302122950553894	0.108396708830011	0.922720352877922
Anaerofustis	RESTRAINT	0.302241325378418	0.10334440148326	0.922720352877922
Lachnospiraceae	AGE	0.302270293235779	0.106776812668974	0.922720352877922
Methanobacteria	EDE.Q.Total	0.304170846939087	0.112482263436609	0.922720352877922
Methanobacteriaceae	EDE.Q.Total	0.304170846939087	0.11210507917497	0.922720352877922
Peptococcus	WEIGHT	0.304234504699707	0.106858297721401	0.922720352877922
Peptostreptococcus	WEIGHT.1	0.304690957069397	0.104327444291864	0.922720352877922
Clostridium.III	WEIGHT.1	0.304984211921692	-0.1069556833466	0.922720352877922
Clostridiales	SHAPE	0.305277585983276	-0.106514407800053	0.922720352877922
Gardnerella	PSS	0.305357456207275	0.108633261895368	0.922720352877922
Cloacibacillus	RESTRAINT	0.30543041229248	0.108677084817342	0.922720352877922
Asaccharobacter	EATING	0.305449903011322	-0.10559982796304	0.922720352877922
Clostridium.XVIII	BAI	0.305518865585327	0.108239802683233	0.922720352877922
Bifidobacteriaceae	Neuroticism	0.305621385574341	0.0959707157341006	0.922720352877922
Porphyromonadaceae	HEIGHT	0.305638551712036	0.106923600991382	0.922720352877922
Acidaminococcus	RESTRAINT	0.305699706077576	-0.109437679866498	0.922720352877922
Lactococcus	EATING	0.30589771270752	0.103788761826752	0.922720352877922
shannonDiversity	EATING	0.305961608886719	0.108584147860657	0.922720352877922
Candidatus.Saccharibacteria	Neuroticism	0.306167364120483	0.105050496852693	0.922720352877922
Lachnoanaerobaculum	AGE	0.306469082832336	0.102285164860336	0.922720352877922
Deltaproteobacteria	Extraversion	0.306524157524109	-0.117137711401342	0.922720352877922
Enterobacter	Neuroticism	0.307069063186646	0.103952511000215	0.922720352877922
Actinobacteria	WEIGHT.1	0.307109832763672	0.110138730708148	0.922720352877922
Lentisphaeria	EDE.Q.Total	0.307240009307861	0.105858134210253	0.922720352877922
Victivallales	EDE.Q.Total	0.307240009307861	0.105858134210253	0.922720352877922
Methanobacteriales	EDE.Q.Total	0.307332038879395	0.111890601849724	0.922720352877922
Anaerococcus	WEIGHT.1	0.307500839233398	-0.105173028558694	0.922720352877922
Lactovum	EDE.Q.Total	0.307517826557159	-0.100796340624476	0.922720352877922
Pseudobutyrivibrio	Conscientiousness	0.307528674602509	-0.112995158826843	0.922720352877922
Porphyromonas	EATING	0.307825863361359	-0.101173881824395	0.922720352877922
Alphaproteobacteria	BMI	0.308075428009033	0.113674330380265	0.922720352877922
Campylobacter	HEIGHT	0.308088004589081	-0.10056813172699	0.922720352877922
Olsenella	Neuroticism	0.308373093605042	0.10546249468752	0.922720352877922
Peptoniphilus	WEIGHT.1	0.309004127979279	-0.109938651735017	0.922720352877922
Anaerorhabdus	AGE	0.309366345405579	-0.0970630132221524	0.922720352877922
Synergistia	Neuroticism	0.309472560882568	0.111467982663065	0.922720352877922
Synergistales	Neuroticism	0.309472560882568	0.111467982663065	0.922720352877922
Synergistaceae	Neuroticism	0.309472560882568	0.111467982663065	0.922720352877922
Methanobacteriaceae	RESTRAINT	0.309632420539856	0.114542923421554	0.922720352877922
Fusobacteria	RESTRAINT	0.309896469116211	0.104362520531821	0.922720352877922
Mobiluncus	Conscientiousness	0.310143947601318	0.10507913413169	0.922720352877922
Desulfovibrionaceae	HEIGHT	0.310165166854858	0.10182528633885	0.922720352877922
Negativicutes	RESTRAINT	0.31035840511322	0.109814387710216	0.922720352877922
Selenomonadales	RESTRAINT	0.31035840511322	0.109859815614674	0.922720352877922
Parabacteroides	BMI	0.310985326766968	0.103686689201437	0.922720352877922
Lentisphaerae	EDE.Q.Total	0.311110377311707	0.105085807631922	0.922720352877922
Victivallaceae	EDE.Q.Total	0.311110377311707	0.105391146046611	0.922720352877922
Anaerofilum	PSS	0.311230003833771	-0.109417109393035	0.922720352877922
Gardnerella	SHAPE	0.311266481876373	-0.121210157649146	0.922720352877922
Metascardovia	EATING	0.31129002571106	0.104556850228611	0.922720352877922
Clostridiales_Incertae.Sedis.XI	WEIGHT.1	0.311452329158783	-0.11029218057164	0.922720352877922
Turicibacter	HEIGHT	0.31179141998291	0.108969666947184	0.922720352877922
Sporobacter	BDI.II	0.312251627445221	-0.105052867687064	0.922720352877922
Desulfovibrionaceae	Extraversion	0.312673091888428	-0.112563722531984	0.922720352877922
Lachnospira	AGE	0.312690496444702	-0.103455407151322	0.922720352877922
Lactobacillus	BAI	0.312798321247101	-0.106868786943238	0.922720352877922
Coprococcus	EATING	0.312873303890228	-0.102036561411313	0.922720352877922
Pseudomonas	EDE.Q.Total	0.313036203384399	0.105490491600172	0.922720352877922
Heliobacteriaceae	WEIGHT.1	0.313243389129639	0.106324925727523	0.922720352877922
Heliobacillus	WEIGHT.1	0.313243389129639	0.106324925727523	0.922720352877922
Fusobacteriia	RESTRAINT	0.313402652740479	0.103221283103949	0.922720352877922
Fusobacteriales	RESTRAINT	0.313402652740479	0.103221283103949	0.922720352877922
Ruminococcus2	Neuroticism	0.313439905643463	-0.0988556862817481	0.922720352877922
Acetitomaculum	EDE.Q.Total	0.31404447555542	0.116307226948325	0.922720352877922
Adlercreutzia	Imagination	0.314125001430511	-0.0890789408260578	0.922720352877922
Prevotella	Extraversion	0.314390301704407	0.109758685988523	0.922720352877922
Synergistetes	Neuroticism	0.314409971237183	0.110818986236937	0.922720352877922
Actinomycetales	Conscientiousness	0.314694046974182	0.100761851012507	0.922720352877922
Prevotellaceae	Conscientiousness	0.314702928066254	-0.107870928240875	0.922720352877922
Allisonella	Agreeableness	0.314933776855469	0.104735439034108	0.922720352877922
Firmicutes	Agreeableness	0.314967751502991	0.0917062793316485	0.922720352877922
Victivallis	EDE.Q.Total	0.31501293182373	0.104448189177718	0.922720352877922
Cloacibacillus	Imagination	0.315198481082916	-0.103205251871883	0.922720352877922
Slackia	WEIGHT	0.315246820449829	-0.107284077311313	0.922720352877922
Euryarchaeota	HEIGHT	0.315819025039673	-0.104269601252761	0.922720352877922
Anaerofilum	RESTRAINT	0.315921902656555	-0.103306364204803	0.922720352877922
Defluviitaleaceae	Imagination	0.315985560417175	-0.104713056276413	0.922720352877922
Hallella	AGE	0.316252291202545	-0.0967605161994213	0.922720352877922
Actinobacteria	EATING	0.316365361213684	0.103038706333875	0.922720352877922
Flavonifractor	WEIGHT	0.316500663757324	-0.104957043556815	0.922720352877922
Streptococcus	WEIGHT.1	0.316660165786743	0.098016265954595	0.922720352877922
Anaerovorax	SHAPE	0.316660583019257	-0.0996650349071649	0.922720352877922
Odoribacter	BDI.II	0.316849172115326	-0.106531610459005	0.922720352877922
Candidatus.Saccharibacteria	SHAPE	0.317085027694702	0.0996304371454225	0.922720352877922
Corynebacteriaceae	PSS	0.317089557647705	0.105226553449144	0.922720352877922
Anaerobacter	Neuroticism	0.317497134208679	0.103990033823636	0.922720352877922
Finegoldia	Conscientiousness	0.317585706710815	0.10882543205353	0.922720352877922
Barnesiella	PSS	0.317800462245941	-0.105102386031637	0.922720352877922
Ruminococcus	Conscientiousness	0.31787633895874	0.105699274083589	0.922720352877922
Sporobacter	BAI	0.318080604076385	-0.0968603720597179	0.922720352877922
Anaerococcus	Extraversion	0.318108081817627	0.107037309403367	0.922720352877922
Anaerorhabdus	HEIGHT	0.318114221096039	-0.110147025681985	0.922720352877922
Clostridiaceae.4	BDI.II	0.318663060665131	-0.100493771225793	0.922720352877922
Corynebacterium	RESTRAINT	0.318868279457092	0.111468937142844	0.922720352877922
Megasphaera	Imagination	0.319474697113037	-0.097290274137079	0.922720352877922
Papillibacter	Agreeableness	0.319589197635651	-0.102925914523638	0.922720352877922
Coprococcus	BAI	0.319684028625488	-0.101636215862124	0.922720352877922
Turicibacter	WEIGHT.1	0.319780349731445	0.111645898197533	0.922720352877922
Coriobacteriales	EATING	0.319885015487671	0.0997368515458559	0.922720352877922
Coriobacteriaceae	EATING	0.319885015487671	0.101115295777747	0.922720352877922
Actinobacteria	WEIGHT.1	0.319886445999146	0.108822829440176	0.922720352877922
Enterococcus	Agreeableness	0.31993556022644	-0.103249904912506	0.922720352877922
Staphylococcus	Imagination	0.319957971572876	0.106163570272084	0.922720352877922
Megamonas	BDI.II	0.320099353790283	0.0998206181888324	0.922720352877922
Cloacibacillus	Neuroticism	0.320682406425476	0.108402539972431	0.922720352877922
Clostridia	SHAPE	0.320988833904266	-0.103900068582224	0.922720352877922
Betaproteobacteria	AGE	0.321052312850952	0.0994068401619261	0.922720352877922
Ruminococcus2	WEIGHT	0.321277618408203	0.0935479469529664	0.922720352877922
Clostridiaceae.4	RESTRAINT	0.32129955291748	0.107076727469007	0.922720352877922
Peptococcus	Extraversion	0.322136640548706	0.103516741247818	0.922720352877922
Actinobacteria	Conscientiousness	0.322673082351685	-0.0946016641361394	0.922720352877922
Anaerosporobacter	WEIGHT	0.322835206985474	0.0923892537295891	0.922720352877922
Anaerotruncus	BMI	0.323401212692261	0.109227381774802	0.922720352877922
Candidatus.Carsonella	BDI.II	0.323534727096558	0.109594974248632	0.922720352877922
Clostridiaceae.4	WEIGHT	0.323596715927124	0.102809443392951	0.922720352877922
Varibaculum	Conscientiousness	0.324141263961792	0.0900606912927135	0.922720352877922
Cloacibacillus	Extraversion	0.324196577072144	0.104531497214244	0.922720352877922
Desulfovibrionaceae	BAI	0.324334979057312	-0.103152241421895	0.922720352877922
Catenibacterium	EDE.Q.Total	0.324352264404297	0.109577399419872	0.922720352877922
Denitrobacterium	Neuroticism	0.324439704418182	-0.108564577598807	0.922720352877922
Anaeroglobus	SHAPE	0.325026273727417	0.0986822539376866	0.922720352877922
Paralactobacillus	WEIGHT.1	0.325925469398499	0.108648372131234	0.922720352877922
Actinomycetaceae	WEIGHT.1	0.326396942138672	-0.096804333418345	0.922720352877922
Actinomyces	WEIGHT.1	0.326396942138672	-0.0934888144047003	0.922720352877922
Eubacteriaceae	EATING	0.326938569545746	-0.0972643929853757	0.922720352877922
Bacteroides	RESTRAINT	0.326988577842712	-0.0858511681085314	0.922720352877922
Blautia	RESTRAINT	0.326988577842712	0.102879060962935	0.922720352877922
Clostridiales_Incertae.Sedis.XI	AGE	0.327070951461792	0.104767436550384	0.922720352877922
Paraprevotella	Imagination	0.327373385429382	-0.100347309518059	0.922720352877922
Lachnobacterium	EDE.Q.Total	0.327453911304474	-0.106154882098205	0.922720352877922
Burkholderiales	AGE	0.327482223510742	0.0994140813361804	0.922720352877922
Anaerovorax	HEIGHT	0.32766592502594	0.106090637483304	0.922720352877922
Gammaproteobacteria	PSS	0.327729940414429	0.0965105245774763	0.922720352877922
Clostridiaceae.4	HEIGHT	0.327975749969482	0.106437579889087	0.922720352877922
Enterobacteriales	WEIGHT.1	0.327979385852814	-0.104513041120379	0.922720352877922
Moryella	AGE	0.32799881696701	-0.102144647304361	0.922720352877922
Lactovum	EATING	0.328424572944641	0.101611188623134	0.922720352877922
Clostridium.IV	BMI	0.328464686870575	-0.0993755033820261	0.922720352877922
Actinomycetaceae	Extraversion	0.328799903392792	-0.121203594932221	0.922720352877922
Bacillales_Incertae.Sedis.XI	WEIGHT	0.329188048839569	-0.100525972107328	0.922720352877922
Lactobacillaceae	WEIGHT.1	0.329535484313965	0.0969793936362217	0.922720352877922
Coprobacillus	WEIGHT	0.32987767457962	-0.09449922563462	0.922720352877922
Euryarchaeota	WEIGHT.1	0.33059287071228	0.0996869261760706	0.922720352877922
Lachnospiracea_incertae_sedis	PSS	0.330975890159607	0.104327193109755	0.922720352877922
Lactonifactor	HEIGHT	0.331172049045563	-0.105751596450923	0.922720352877922
Staphylococcaceae	BMI	0.332054615020752	0.101227289931765	0.922720352877922
Paraprevotella	PSS	0.332535982131958	0.101239664219854	0.922720352877922
Dorea	WEIGHT	0.332581520080566	0.0999035459547663	0.922720352877922
Erysipelotrichia	BAI	0.332628011703491	0.0963289743595012	0.922720352877922
Ruminococcaceae	BAI	0.332628071308136	-0.107204826303316	0.922720352877922
Acidaminococcus	Conscientiousness	0.332804977893829	-0.101655611443668	0.922720352877922
Streptococcaceae	WEIGHT.1	0.333005666732788	0.102191863274194	0.922720352877922
Ruminococcus	RESTRAINT	0.333799779415131	-0.102455067187993	0.922720352877922
Crenarchaeota	WEIGHT.1	0.333927392959595	0.105533699208183	0.922720352877922
Parasutterella	BAI	0.333954453468323	-0.0976868007884022	0.922720352877922
Lactococcus	Conscientiousness	0.333986282348633	-0.0922089092470941	0.922720352877922
Actinomycetaceae	Conscientiousness	0.334047555923462	0.0977331123206444	0.922720352877922
Proteobacteria	EDE.Q.Total	0.334141969680786	0.0983321429024553	0.922720352877922
Chitinophagaceae	PSS	0.334205806255341	-0.105164598136689	0.922720352877922
Veillonellaceae	WEIGHT	0.334219932556152	0.105122008170685	0.922720352877922
Bifidobacteriales	Neuroticism	0.334369659423828	0.0871514123557447	0.922720352877922
Defluviitaleaceae	HEIGHT	0.334493637084961	0.10347511972211	0.922720352877922
Enterobacteriaceae	WEIGHT.1	0.334603250026703	-0.10355724123676	0.922720352877922
Peptococcus	BAI	0.334661602973938	0.096246172171528	0.922720352877922
Euryarchaeota	AGE	0.334848165512085	0.11148457732201	0.922720352877922
Crenarchaeota	WEIGHT	0.335060596466064	0.106416245405709	0.922720352877922
Mannheimia	RESTRAINT	0.335085988044739	0.10000981224867	0.922720352877922
Gordonibacter	Extraversion	0.335110068321228	-0.101046554906293	0.922720352877922
Sporacetigenium	WEIGHT	0.335716128349304	-0.10676670845558	0.922720352877922
Gemella	WEIGHT	0.335811018943787	-0.0996676849006611	0.922720352877922
Peptococcus	EATING	0.335913777351379	-0.100819224971421	0.922720352877922
Erysipelotrichales	BAI	0.33591628074646	0.0953052793501034	0.922720352877922
Chloroplast	PSS	0.335940599441528	0.109520671850275	0.922720352877922
Mobiluncus	EDE.Q.Total	0.336228728294373	-0.102754675066221	0.922720352877922
Natronincola	AGE	0.336500287055969	0.10832674501828	0.922720352877922
Staphylococcaceae	Neuroticism	0.336855947971344	-0.105778692217936	0.922720352877922
Acetitomaculum	SHAPE	0.33717155456543	0.101589999351697	0.922720352877922
shannonDiversity	RESTRAINT	0.337239384651184	0.0988359774661583	0.922720352877922
Oxobacter	EDE.Q.Total	0.337294459342957	-0.100650368103949	0.922720352877922
Comamonadaceae	BAI	0.337482452392578	0.108528156617305	0.922720352877922
Rhodospirillaceae	Imagination	0.337550282478333	-0.101894748741738	0.922720352877922
Butyricimonas	BAI	0.338076114654541	-0.108331898110294	0.922720352877922
Lachnospira	WEIGHT	0.338137626647949	0.0993646310178006	0.922720352877922
Tannerella	PSS	0.338169574737549	0.0980195495313927	0.922720352877922
Enterococcaceae	HEIGHT	0.338733077049255	-0.103755986336496	0.922720352877922
Defluviitalea	Imagination	0.339020431041718	-0.0992655775148011	0.922720352877922
Cyanobacteria.Chloroplast	PSS	0.339260816574097	0.110562338366709	0.922720352877922
Chloroplast	PSS	0.339260816574097	0.109775625193458	0.922720352877922
Porphyromonadaceae	Neuroticism	0.339327573776245	0.112153550828937	0.922720352877922
Acidaminococcus	Imagination	0.339644014835358	-0.100990882717911	0.922720352877922
Clostridium.XVIII	WEIGHT.1	0.339693784713745	0.0922307112177566	0.922720352877922
Hydrotalea	BDI.II	0.340279102325439	-0.0941531034290368	0.922720352877922
Fusobacterium	Imagination	0.340505123138428	0.10710087493085	0.922720352877922
Lactobacillaceae	RESTRAINT	0.340543985366821	0.104110710433592	0.922720352877922
Campylobacter	Agreeableness	0.340582191944122	-0.0993372346624569	0.922720352877922
Ruminococcaceae	Conscientiousness	0.340674877166748	0.106185898928198	0.922720352877922
Bacteroidaceae	RESTRAINT	0.340701758861542	-0.0851697495416589	0.922720352877922
Sphingobacteriia	RESTRAINT	0.341804504394531	0.0938000077759607	0.922720352877922
Streptococcaceae	SHAPE	0.342186808586121	-0.0952209511874399	0.922720352877922
Erysipelotrichaceae_incertae_sedis	RESTRAINT	0.342421531677246	0.098551827481444	0.922720352877922
Fusobacterium	WEIGHT.1	0.342527985572815	0.0982276917077445	0.922720352877922
shannonDiversity	Neuroticism	0.342657446861267	0.0894774979657177	0.922720352877922
Paralactobacillus	EATING	0.342760562896729	0.103657265419363	0.922720352877922
Desulfovibrio	BMI	0.342767000198364	0.0954436073469278	0.922720352877922
Rothia	HEIGHT	0.343224763870239	0.101724216835312	0.922720352877922
Firmicutes	BMI	0.343235492706299	-0.101178548305452	0.922720352877922
Enterorhabdus	WEIGHT.1	0.344172239303589	0.0968054245860371	0.922720352877922
Eubacterium	Agreeableness	0.344216465950012	-0.0994114066323636	0.922720352877922
Comamonadaceae	Neuroticism	0.344216585159302	0.0985266609325134	0.922720352877922
Clostridium.XlVa	Neuroticism	0.344321191310883	-0.0995612148717757	0.922720352877922
Corynebacterium	PSS	0.344399094581604	0.0993158504898702	0.922720352877922
Alphaproteobacteria	RESTRAINT	0.344825506210327	0.101031906399415	0.922720352877922
Megasphaera	Agreeableness	0.344945013523102	-0.0908649207069103	0.922720352877922
Lachnospira	Imagination	0.345048129558563	-0.0974064936741673	0.922720352877922
Thermoprotei	WEIGHT	0.345051765441895	0.105448891114208	0.922720352877922
Clostridium.XlVa	EATING	0.345230221748352	0.0982152158916261	0.922720352877922
Sphingobacteriales	RESTRAINT	0.345326900482178	0.0931815713566165	0.922720352877922
Peptococcaceae.1	Conscientiousness	0.346453189849854	0.101180378099842	0.922720352877922
Lactobacillus	SHAPE	0.346665799617767	-0.102126349804853	0.922720352877922
Finegoldia	WEIGHT.1	0.347211003303528	-0.0931432795296628	0.922720352877922
Staphylococcus	WEIGHT	0.347428560256958	0.100118317077836	0.922720352877922
Anaerostipes	PSS	0.347516298294067	0.0904091805286696	0.922720352877922
Candidatus.Saccharibacteria	Imagination	0.347740232944489	-0.0818868603723837	0.922720352877922
Sporacetigenium	BMI	0.348140180110931	-0.104327178229943	0.922720352877922
Escherichia.Shigella	EDE.Q.Total	0.34830766916275	-0.101156095811509	0.922720352877922
Rhizobiales	Conscientiousness	0.348516762256622	-0.098494543038437	0.922720352877922
Abiotrophia	Neuroticism	0.348597288131714	-0.0986479918138841	0.922720352877922
Acidaminococcus	EATING	0.348603248596191	0.0982084720164971	0.922720352877922
Actinomycetales	Extraversion	0.348650336265564	-0.107836350467522	0.922720352877922
Mogibacterium	BAI	0.348963141441345	-0.0985876086487251	0.922720352877922
Incertae.Sedis.XI	RESTRAINT	0.349046409130096	-0.097222068585785	0.922720352877922
Erysipelotrichaceae_incertae_sedis	BDI.II	0.349877715110779	0.0852308794766975	0.922720352877922
shannonDiversity	WEIGHT.1	0.349888324737549	0.104610097214176	0.922720352877922
Defluviitaleaceae	BMI	0.35005509853363	0.079803013560863	0.922720352877922
Adlercreutzia	AGE	0.35010838508606	0.0873053070189595	0.922720352877922
Robinsoniella	HEIGHT	0.350150108337402	0.0966656528596384	0.922720352877922
Leuconostocaceae	BDI.II	0.350302278995514	-0.0948063919355475	0.922720352877922
Acidaminococcus	Neuroticism	0.350477933883667	0.104355569047601	0.922720352877922
Micrococcaceae	RESTRAINT	0.350561499595642	0.094713087332838	0.922720352877922
Staphylococcus	Neuroticism	0.350867450237274	-0.10352463943596	0.922720352877922
Bacillales	BAI	0.351171493530273	0.0952961851484495	0.922720352877922
Lachnospiracea_incertae_sedis	BMI	0.351618051528931	0.0928810574578343	0.922720352877922
Adlercreutzia	HEIGHT	0.352411866188049	0.108736028371697	0.922720352877922
Lachnospiracea_incertae_sedis	Imagination	0.352415084838867	0.102127158696295	0.922720352877922
Lactobacillaceae	BAI	0.352506399154663	-0.0942811559220642	0.922720352877922
Roseburia	PSS	0.352581739425659	0.103896177266057	0.922720352877922
Streptophyta	PSS	0.352751970291138	0.104071954687388	0.922720352877922
Phascolarctobacterium	Agreeableness	0.352779984474182	-0.104957760052818	0.922720352877922
Catenibacterium	RESTRAINT	0.352978706359863	0.0941073036083949	0.922720352877922
Prevotellaceae	BMI	0.353312969207764	0.101821846690878	0.922720352877922
Comamonadaceae	RESTRAINT	0.353579878807068	0.0952635048167209	0.922720352877922
Enterobacter	EDE.Q.Total	0.353713274002075	0.0973096621761897	0.922720352877922
Oscillibacter	AGE	0.354039788246155	-0.0893692812939422	0.922720352877922
Pasteurellaceae	PSS	0.354046940803528	0.10206588413498	0.922720352877922
Blautia	WEIGHT	0.354254722595215	0.101343609199047	0.922720352877922
Lactobacillales	Neuroticism	0.354473054409027	-0.11369642672171	0.922720352877922
Mogibacterium	BMI	0.354691386222839	-0.1023165332793	0.922720352877922
Desulfovibrio	WEIGHT.1	0.355178356170654	0.0941280061576602	0.922720352877922
Actinomyces	Extraversion	0.355432868003845	-0.1131687580155	0.922720352877922
Gemmiger	WEIGHT	0.355955362319946	0.0978406195240238	0.922720352877922
Lachnoanaerobaculum	Conscientiousness	0.356156826019287	0.0967401880032204	0.922720352877922
Chitinophagaceae	AGE	0.356167197227478	0.107863228253468	0.922720352877922
Paraeggerthella	SHAPE	0.356597721576691	-0.101704204025995	0.922720352877922
Fusobacteriaceae	BDI.II	0.356659531593323	-0.0896314522622583	0.922720352877922
Paraprevotella	HEIGHT	0.356909811496735	-0.0960545805376473	0.922720352877922
Pasteurellales	PSS	0.357458591461182	0.10102321335494	0.922720352877922
Haemophilus	BDI.II	0.357770800590515	0.111193102634098	0.922720352877922
Clostridium.XI	BAI	0.3577880859375	0.0954373428322458	0.922720352877922
Saccharibacteria_genera_incertae_sedis	SHAPE	0.358057856559753	0.0938229392109558	0.922720352877922
Bacteroidetes	HEIGHT	0.358090102672577	-0.0929229143029418	0.922720352877922
Bacteroidaceae	HEIGHT	0.358090102672577	-0.0915468717735008	0.922720352877922
Bacillales_Incertae.Sedis.XI	Neuroticism	0.358205378055573	-0.0947174516102931	0.922720352877922
Lactovum	RESTRAINT	0.35831892490387	-0.0935974974632047	0.922720352877922
Clostridiaceae.1	BDI.II	0.358444690704346	0.111287311149635	0.922720352877922
Phascolarctobacterium	Extraversion	0.358793497085571	0.0994395263154965	0.922720352877922
Carnobacteriaceae	Neuroticism	0.359083294868469	0.0914629203077195	0.922720352877922
Clostridiales_Incertae.Sedis.XI	Neuroticism	0.359204053878784	-0.0934496933022909	0.922720352877922
Pseudobutyrivibrio	Imagination	0.359471917152405	-0.102500059188804	0.922720352877922
Clostridium.sensu.stricto	BDI.II	0.359859943389893	0.0868948874267549	0.922720352877922
Turicibacter	RESTRAINT	0.360044240951538	0.0927446875572494	0.922720352877922
Desulfovibrio	RESTRAINT	0.360562086105347	-0.0956826229474421	0.922720352877922
shannonDiversity	Extraversion	0.360583066940308	-0.0966919603592744	0.922720352877922
Epsilonproteobacteria	Agreeableness	0.360739171504974	-0.096836557748211	0.922720352877922
Campylobacterales	Agreeableness	0.360739171504974	-0.096836557748211	0.922720352877922
Campylobacteraceae	Agreeableness	0.360739171504974	-0.0960691086262528	0.922720352877922
Victivallaceae	HEIGHT	0.360939383506775	0.0977199327385087	0.922720352877922
Victivallis	HEIGHT	0.360939383506775	0.0977199327385087	0.922720352877922
Odoribacter	PSS	0.360958456993103	-0.0961593829609541	0.922720352877922
Oxobacter	SHAPE	0.361188948154449	-0.0953880187548805	0.922720352877922
Pediococcus	Extraversion	0.361229181289673	0.0961400543343842	0.922720352877922
Streptococcaceae	Neuroticism	0.361340463161469	-0.115010248871078	0.922720352877922
Veillonellaceae	Agreeableness	0.361450791358948	-0.0993521101477698	0.922720352877922
Bacteroidia	HEIGHT	0.361546337604523	-0.092813704578383	0.922720352877922
Bacteroidales	HEIGHT	0.361546337604523	-0.0915395911251968	0.922720352877922
Clostridium.III	BMI	0.361603677272797	-0.0921478453830893	0.922720352877922
Candidatus.Saccharibacteria	WEIGHT	0.361888647079468	0.0952814284034973	0.922720352877922
Clostridiales_Incertae.Sedis.XI	Extraversion	0.361891150474548	-0.10030727437044	0.922720352877922
Enterobacter	Conscientiousness	0.362625539302826	-0.0897350448291521	0.922720352877922
Alphaproteobacteria	SHAPE	0.362931251525879	0.083917164433434	0.922720352877922
Streptophyta	WEIGHT	0.363062620162964	0.0928518334769124	0.922720352877922
shannonDiversity	Neuroticism	0.363072633743286	0.095313460354331	0.922720352877922
Sporobacterium	Extraversion	0.363708436489105	-0.0935345657569349	0.922720352877922
Haemophilus	WEIGHT	0.363868772983551	-0.0927797096395668	0.922720352877922
Blautia	AGE	0.364336490631104	0.0932866999602866	0.922720352877922
Papillibacter	EDE.Q.Total	0.364419281482697	-0.0940829926942079	0.922720352877922
Solobacterium	SHAPE	0.364500880241394	-0.0808704561172058	0.922720352877922
Megamonas	Extraversion	0.364641427993774	0.0881956888911249	0.922720352877922
Deltaproteobacteria	HEIGHT	0.364954233169556	0.0938958320095934	0.922720352877922
Anaerococcus	AGE	0.365056157112122	0.0943803905175747	0.922720352877922
Eggerthella	RESTRAINT	0.365505874156952	-0.0953690155153428	0.922720352877922
Paludibacter	BDI.II	0.366146445274353	-0.0912527495237268	0.922720352877922
Eubacteriaceae	Agreeableness	0.366605460643768	-0.0935421835275063	0.922720352877922
Shuttleworthia	AGE	0.366613149642944	0.0887848466967579	0.922720352877922
Comamonadaceae	EDE.Q.Total	0.366684675216675	0.0950591026326717	0.922720352877922
Granulicatella	SHAPE	0.366685032844543	0.097571778634914	0.922720352877922
Rhodospirillaceae	EATING	0.366958022117615	-0.0954316829007551	0.922720352877922
Bacilli	WEIGHT.1	0.367299675941467	0.0892019328803012	0.922720352877922
Eubacterium	Extraversion	0.36734676361084	-0.100645679671834	0.922720352877922
Corynebacteriaceae	EDE.Q.Total	0.367791891098022	0.0932794645988967	0.922720352877922
Actinobacteria	EATING	0.367956757545471	0.0925721472242814	0.922720352877922
Akkermansia	Conscientiousness	0.367971658706665	0.085865105072433	0.922720352877922
Alistipes	PSS	0.368046283721924	-0.091733671585528	0.922720352877922
Cyanobacteria.Chloroplast	AGE	0.368092000484467	-0.095503540855025	0.922720352877922
Bacilli	Neuroticism	0.368290662765503	-0.111968859475579	0.922720352877922
Methanobrevibacter	EDE.Q.Total	0.368817806243896	0.103252105108153	0.922720352877922
Saccharibacteria_genera_incertae_sedis	Imagination	0.369102239608765	-0.0766857858081166	0.922720352877922
Lentisphaeria	HEIGHT	0.369578719139099	0.0951089058352824	0.922720352877922
Victivallales	HEIGHT	0.369578719139099	0.0951089058352824	0.922720352877922
Anaerosporobacter	Imagination	0.369650900363922	-0.0832110173931899	0.922720352877922
Erysipelotrichaceae	BAI	0.36994206905365	0.085917778306477	0.922720352877922
Enterococcus	BAI	0.370356798171997	-0.0927209159523433	0.922720352877922
Heliobacteriaceae	Extraversion	0.370442688465118	-0.0893674240435522	0.922720352877922
Mannheimia	WEIGHT	0.370832026004791	-0.0952079335724686	0.922720352877922
Desulfurococcales	SHAPE	0.370950698852539	-0.0847545539412147	0.922720352877922
Gallibacterium	WEIGHT.1	0.37120246887207	0.0934740581345262	0.922720352877922
Methanobacteria	Conscientiousness	0.371426820755005	-0.0791826989600008	0.922720352877922
Bilophila	WEIGHT.1	0.371964454650879	0.110106773004424	0.922720352877922
Scardovia	BDI.II	0.372800767421722	-0.0959153600499245	0.922720352877922
Lactococcus	SHAPE	0.372916460037231	-0.0922739430575027	0.922720352877922
Abiotrophia	HEIGHT	0.373229920864105	-0.0909184547755661	0.922720352877922
Actinomycetales	EDE.Q.Total	0.373326063156128	-0.10035571869279	0.922720352877922
Rhodospirillaceae	HEIGHT	0.373338341712952	0.0916854362956372	0.922720352877922
Proteobacteria	HEIGHT	0.373804688453674	-0.0820422817766737	0.922720352877922
Lentisphaerae	HEIGHT	0.373946189880371	0.0945326792083634	0.922720352877922
Erysipelotrichaceae_incertae_sedis	Imagination	0.374953746795654	-0.0982951382360263	0.922720352877922
Methanobacteriales	Conscientiousness	0.375020325183868	-0.0784060354017757	0.922720352877922
Desulfovibrio	HEIGHT	0.375458240509033	-0.0844193509784323	0.922720352877922
Proteobacteria	BMI	0.375779390335083	0.0921654757700269	0.922720352877922
Anaerofustis	EDE.Q.Total	0.375944077968597	-0.0940399281226615	0.922720352877922
Enterococcaceae	Imagination	0.376039981842041	0.089390482734052	0.922720352877922
Anaerosporobacter	BAI	0.376955032348633	-0.0926837657878767	0.922720352877922
Heliobacillus	Extraversion	0.377033531665802	-0.0886905519383976	0.922720352877922
Metascardovia	RESTRAINT	0.377135157585144	0.0858499647877723	0.922720352877922
Desulfovibrionales	HEIGHT	0.377248525619507	0.0920532985752039	0.922720352877922
Bacteroidales	WEIGHT.1	0.378004789352417	0.0923185945759393	0.922720352877922
Gordonibacter	RESTRAINT	0.378201484680176	0.0897211553904279	0.922720352877922
Anaerotruncus	WEIGHT	0.378335475921631	0.0894536553750249	0.922720352877922
Desulfovibrionaceae	Imagination	0.378361463546753	-0.0983722870740825	0.922720352877922
Chloroplast	AGE	0.378712117671967	-0.0942500318293419	0.922720352877922
Moryella	BAI	0.378796815872192	0.100166180008833	0.922720352877922
Methanobacteria	EATING	0.378843545913696	0.0903832300119961	0.922720352877922
Methanobacteriaceae	EATING	0.378843545913696	0.0893140406376443	0.922720352877922
Fusobacterium	EDE.Q.Total	0.379055023193359	0.0979200417429674	0.922720352877922
Leuconostoc	Extraversion	0.379309356212616	-0.0891388218242476	0.922720352877922
Actinobacillus	WEIGHT.1	0.380100011825562	0.0945373389043437	0.922720352877922
Clostridiaceae.2	Conscientiousness	0.380116283893585	-0.0783660512731167	0.922720352877922
Murdochiella	BDI.II	0.380201876163483	-0.0968377605146936	0.922720352877922
Streptophyta	WEIGHT.1	0.380268156528473	-0.0938804764046799	0.922720352877922
Megamonas	Imagination	0.381250858306885	0.0885368956211373	0.922720352877922
Bacteroidetes	WEIGHT.1	0.381614685058594	0.0901572896862016	0.922720352877922
Deltaproteobacteria	AGE	0.38183856010437	0.0888953695043324	0.922720352877922
Pasteurellales	Imagination	0.381863832473755	-0.0935018061543611	0.922720352877922
Verrucomicrobiae	Conscientiousness	0.382121682167053	0.0842091040610547	0.922720352877922
Verrucomicrobiales	Conscientiousness	0.382121682167053	0.0842091040610547	0.922720352877922
Finegoldia	BAI	0.38257360458374	0.0936993903914718	0.922720352877922
Staphylococcaceae	EATING	0.382713556289673	0.0900020172124871	0.922720352877922
Methanobacteriales	EATING	0.382862687110901	0.0893140406376443	0.922720352877922
Howardella	Conscientiousness	0.382983922958374	-0.0922133265831865	0.922720352877922
Pseudoflavonifractor	BDI.II	0.383033215999603	-0.0898218283158656	0.922720352877922
Gemella	Neuroticism	0.383107602596283	-0.0915909775367135	0.922720352877922
Acidaminococcus	Agreeableness	0.383446872234344	-0.0939321925962981	0.922720352877922
Verrucomicrobiaceae	EATING	0.383603870868683	-0.0893994886390118	0.922720352877922
Clostridiales_Incertae.Sedis.XIII	Imagination	0.383842527866364	-0.0909182971360249	0.922720352877922
Coriobacteriaceae	HEIGHT	0.384516060352325	-0.0767273893156566	0.922720352877922
Paludibacter	BMI	0.384882926940918	0.0949951292327539	0.922720352877922
Tepidibacter	EATING	0.384944200515747	0.09173665689701	0.922720352877922
Weissella	EDE.Q.Total	0.385496258735657	0.087897181381157	0.922720352877922
Collinsella	PSS	0.385712623596191	0.0801144830094988	0.922720352877922
Clostridium.XVIII	PSS	0.385719299316406	0.0925370514069011	0.922720352877922
Mogibacterium	Neuroticism	0.385719835758209	-0.0908926879138837	0.922720352877922
Pediococcus	EDE.Q.Total	0.385788679122925	0.0913056250763521	0.922720352877922
Methanobacteriaceae	Conscientiousness	0.385929226875305	-0.076608614024169	0.922720352877922
Anaerofilum	AGE	0.386239230632782	-0.0869519686315702	0.922720352877922
Fusobacteriales	SHAPE	0.386684536933899	-0.0856162169776572	0.922720352877922
Pyrolobus	AGE	0.386780142784119	0.0900684728131286	0.922720352877922
Clostridiaceae.4	AGE	0.38689136505127	0.0916271907812332	0.922720352877922
Clostridiaceae.1	Conscientiousness	0.387519180774689	-0.0832349382725649	0.922720352877922
Verrucomicrobiae	EATING	0.38757985830307	-0.088766359136324	0.922720352877922
Verrucomicrobiales	EATING	0.38757985830307	-0.088766359136324	0.922720352877922
Chloroplast	WEIGHT.1	0.387584149837494	-0.0941024423023148	0.922720352877922
Tannerella	AGE	0.387712359428406	0.0980959260578344	0.922720352877922
Comamonadaceae	Imagination	0.387778997421265	-0.0920277404069867	0.922720352877922
shannonDiversity	Neuroticism	0.387831330299377	0.0861167385304838	0.922720352877922
Murdochiella	BMI	0.388027191162109	-0.0896268752856888	0.922720352877922
Coriobacteriales	HEIGHT	0.38812780380249	-0.0767783540378855	0.922720352877922
Lactobacillales	WEIGHT.1	0.388895392417908	0.0857173675114811	0.922720352877922
Bacteroidia	WEIGHT.1	0.388897657394409	0.0903263713612491	0.922720352877922
Defluviitalea	BMI	0.388918876647949	0.0746166234744768	0.922720352877922
Epsilonproteobacteria	Imagination	0.389245510101318	-0.0874394277584855	0.922720352877922
Campylobacterales	Imagination	0.389245510101318	-0.0874394277584855	0.922720352877922
Rikenellaceae	PSS	0.389315009117126	-0.0897650291403614	0.922720352877922
Parvimonas	BMI	0.389370203018188	0.0850265456869664	0.922720352877922
Syntrophococcus	EDE.Q.Total	0.389463901519775	0.0945398982967562	0.922720352877922
Roseburia	Agreeableness	0.389849424362183	0.0950631631471075	0.922720352877922
Leuconostoc	BDI.II	0.389936029911041	-0.0885116211064193	0.922720352877922
Enterorhabdus	BDI.II	0.390371918678284	0.0872486808017842	0.922720352877922
Alphaproteobacteria	WEIGHT.1	0.390533208847046	0.0928170288394617	0.922720352877922
Fusobacteria	SHAPE	0.390541136264801	-0.0851826779460315	0.922720352877922
Fusobacteriia	SHAPE	0.390541136264801	-0.0854691233776414	0.922720352877922
Asaccharobacter	Imagination	0.390575468540192	-0.0753219123350855	0.922720352877922
Verrucomicrobia	Extraversion	0.390581369400024	-0.0830145729412032	0.922720352877922
Clostridiales_Incertae.Sedis.XIII	WEIGHT.1	0.390692353248596	-0.0902887863831077	0.922720352877922
Gracilibacteraceae	BDI.II	0.391393780708313	0.0936806675058435	0.922720352877922
Akkermansia	EATING	0.391580879688263	-0.0878046434360388	0.922720352877922
Porphyromonadaceae	Extraversion	0.392401397228241	-0.0882297836996287	0.922720352877922
Solobacterium	WEIGHT	0.393243789672852	-0.0815051354891566	0.922720352877922
Anaerorhabdus	BDI.II	0.393300533294678	-0.0755041116746388	0.922720352877922
Pseudoflavonifractor	Agreeableness	0.3934525847435	-0.0814157760503754	0.922720352877922
Gracilibacter	RESTRAINT	0.393489360809326	0.0883610828330173	0.922720352877922
Leuconostocaceae	Conscientiousness	0.393821477890015	0.107065494942272	0.922720352877922
Lachnobacterium	BDI.II	0.3940269947052	0.0825522864143421	0.922720352877922
Chitinophagaceae	WEIGHT.1	0.394055604934692	0.0781009701328788	0.922720352877922
Megasphaera	Neuroticism	0.394102454185486	0.0955067578059579	0.922720352877922
Varibaculum	AGE	0.394129991531372	0.0811175072552138	0.922720352877922
Deltaproteobacteria	WEIGHT.1	0.394347906112671	0.0994509778905949	0.922720352877922
Akkermansia	SHAPE	0.394433736801147	-0.0903372261036646	0.922720352877922
Streptococcus	SHAPE	0.394440293312073	-0.0944026093625792	0.922720352877922
Sporobacter	Imagination	0.394733607769012	-0.083387801395203	0.922720352877922
Dorea	Conscientiousness	0.394779086112976	0.0818622154685932	0.922720352877922
Lachnospiracea_incertae_sedis	Conscientiousness	0.394779086112976	-0.0819057939703066	0.922720352877922
Finegoldia	WEIGHT	0.394859790802002	-0.0905332824219727	0.922720352877922
Methanobrevibacter	BMI	0.394872546195984	0.0910798110206298	0.922720352877922
Prevotellaceae	RESTRAINT	0.395346403121948	0.0863963029620295	0.922720352877922
Acidaminococcus	AGE	0.395658016204834	0.0853201824564967	0.922720352877922
Acidaminococcus	WEIGHT	0.395858585834503	-0.0829370068057731	0.922720352877922
Pasteurellaceae	Imagination	0.396344661712646	-0.0906386903056925	0.922720352877922
Bacteroidetes	Imagination	0.396570086479187	-0.0948558853289792	0.922720352877922
Bacteroidia	Imagination	0.396570086479187	-0.0959962769360433	0.922720352877922
Bacteroidales	Imagination	0.396570086479187	-0.0954297129529159	0.922720352877922
Verrucomicrobiaceae	Conscientiousness	0.396600484848022	0.0789433113713648	0.922720352877922
Candidatus.Carsonella	WEIGHT.1	0.396665573120117	0.084282395360422	0.922720352877922
Olsenella	Conscientiousness	0.396674692630768	-0.090076616251948	0.922720352877922
Ethanoligenens	Neuroticism	0.396757423877716	-0.0845963174235424	0.922720352877922
Chloroplast	AGE	0.396826446056366	-0.0916847110325951	0.922720352877922
Hallella	EDE.Q.Total	0.396966218948364	0.0867079591867182	0.922720352877922
Mannheimia	BMI	0.397530794143677	-0.0910119243585012	0.922720352877922
Paralactobacillus	RESTRAINT	0.397659301757812	0.0885378139732448	0.922720352877922
Campylobacteraceae	Imagination	0.397885859012604	-0.0867771055965256	0.922720352877922
Campylobacter	Imagination	0.397885859012604	-0.0857363136277315	0.922720352877922
Rhizobiales	Agreeableness	0.397933483123779	0.0885209477251786	0.922720352877922
Verrucomicrobiae	SHAPE	0.398080945014954	-0.0892147096657884	0.922720352877922
Verrucomicrobiales	SHAPE	0.398080945014954	-0.0892147096657884	0.922720352877922
Verrucomicrobiaceae	SHAPE	0.398080945014954	-0.0883529067231608	0.922720352877922
Peptococcus	EDE.Q.Total	0.39845609664917	-0.0879208433088836	0.922720352877922
Rhodospirillales	HEIGHT	0.399317026138306	0.088134973546724	0.922720352877922
Acidaminococcus	EDE.Q.Total	0.399945974349976	-0.0931263467780032	0.922720352877922
Ruminococcus	AGE	0.399991750717163	0.0981961451650583	0.922720352877922
Anaerostipes	BMI	0.400939762592316	-0.0873045799614359	0.922720352877922
Acetivibrio	BDI.II	0.400945484638214	-0.0800974457165334	0.922720352877922
Butyricimonas	PSS	0.401152610778809	0.0918876767001491	0.922720352877922
Peptostreptococcus	Agreeableness	0.401280879974365	0.0942476204891426	0.922720352877922
Verrucomicrobiaceae	Extraversion	0.401524484157562	-0.0784356577641356	0.922720352877922
Clostridium.XI	SHAPE	0.401748418807983	0.0856950774799313	0.922720352877922
Coriobacteriaceae	AGE	0.401825547218323	0.0849018480298511	0.922720352877922
Anaerofustis	Neuroticism	0.401904702186584	-0.097715279506345	0.922720352877922
Incertae.Sedis.XI	WEIGHT	0.401919484138489	-0.0884615940668282	0.922720352877922
Gordonibacter	EDE.Q.Total	0.401983320713043	-0.088432014038248	0.922720352877922
Clostridiaceae.1	WEIGHT	0.40203583240509	-0.0984993083141907	0.922720352877922
shannonDiversity	EDE.Q.Total	0.40220844745636	0.0927436402379338	0.922720352877922
Firmicutes	BAI	0.40233039855957	0.0638466234939292	0.922720352877922
Bilophila	BDI.II	0.402470171451569	-0.0888553977018389	0.922720352877922
Parasutterella	Extraversion	0.403066694736481	-0.0908124370878879	0.922720352877922
Hallella	BMI	0.403219819068909	0.0947787235334724	0.922720352877922
Adlercreutzia	Conscientiousness	0.403448462486267	0.0901405600484245	0.922720352877922
Acetivibrio	WEIGHT	0.403491616249084	0.0941668041026486	0.922720352877922
Desulfovibrionales	AGE	0.403560161590576	0.085403971136377	0.922720352877922
Coprococcus	AGE	0.403669118881226	0.0803034621252486	0.922720352877922
Micrococcaceae	HEIGHT	0.403978586196899	0.0940951335182612	0.922720352877922
Scardovia	EDE.Q.Total	0.404146194458008	-0.0835192633256433	0.922720352877922
Veillonella	HEIGHT	0.404569506645203	-0.0788739552018547	0.922720352877922
Butyricicoccus	BMI	0.404608368873596	0.0868682214418217	0.922720352877922
Bacteroides	HEIGHT	0.404637336730957	-0.0831304423341683	0.922720352877922
Oscillibacter	HEIGHT	0.404637336730957	0.0786601242755608	0.922720352877922
Desulfovibrio	Conscientiousness	0.404866456985474	0.0851391429741878	0.922720352877922
Syntrophococcus	EATING	0.404933571815491	0.0869401312960228	0.922720352877922
Akkermansia	Extraversion	0.405212640762329	-0.0811163517760264	0.922720352877922
Desulfovibrionales	WEIGHT.1	0.405485868453979	0.0981092742129663	0.922720352877922
Turicibacter	EATING	0.405689120292664	0.0828593595718108	0.922720352877922
Chloroplast	WEIGHT.1	0.40624588727951	-0.0914758458469685	0.922720352877922
Eubacterium	RESTRAINT	0.406725943088531	-0.0858620830164504	0.922720352877922
Syntrophococcus	Agreeableness	0.406759560108185	-0.0817069113200799	0.922720352877922
Enterobacteriaceae	RESTRAINT	0.406813979148865	-0.0792779314730939	0.922720352877922
Verrucomicrobia	RESTRAINT	0.40687108039856	0.0896229791773195	0.922720352877922
Lactobacillus	WEIGHT.1	0.406956672668457	0.0850183405080219	0.922720352877922
Papillibacter	SHAPE	0.407135963439941	-0.0847636277493656	0.922720352877922
Metascardovia	Neuroticism	0.407167017459869	-0.0890296166526878	0.922720352877922
Lactobacillaceae	WEIGHT	0.407415151596069	0.0899090275355372	0.922720352877922
Thermoprotei	Neuroticism	0.407492160797119	0.0898010992181673	0.922720352877922
Clostridiales	Imagination	0.407643556594849	0.0810622314320705	0.922720352877922
Parabacteroides	Imagination	0.407643616199493	-0.0876212990828912	0.922720352877922
Ruminococcus2	Conscientiousness	0.407682418823242	0.0737781368886892	0.922720352877922
Lachnospiracea_incertae_sedis	EATING	0.407839417457581	0.0858402102778355	0.922720352877922
Hydrotalea	PSS	0.408056855201721	-0.0989550830221519	0.922720352877922
Sutterellaceae	Agreeableness	0.408260107040405	-0.0773623622120131	0.922720352877922
Mannheimia	Extraversion	0.408316850662231	0.0870023512232478	0.922720352877922
Verrucomicrobiae	Extraversion	0.40892106294632	-0.0778850287238553	0.922720352877922
Verrucomicrobiales	Extraversion	0.40892106294632	-0.0778850287238553	0.922720352877922
Pasteurellales	WEIGHT.1	0.409137725830078	0.0846804719724597	0.922720352877922
Vagococcus	BAI	0.409221887588501	0.0865533273962621	0.922720352877922
Anaeroglobus	WEIGHT	0.409260869026184	-0.0855228204449725	0.922720352877922
Chloroplast	WEIGHT	0.410017251968384	0.0900179420467984	0.922720352877922
Cyanobacteria.Chloroplast	WEIGHT.1	0.410041570663452	-0.0911724924535341	0.922720352877922
Lachnospiracea_incertae_sedis	Agreeableness	0.410136282444	-0.0743869208074632	0.922720352877922
Anaerorhabdus	Agreeableness	0.410210132598877	0.0849164302229183	0.922720352877922
Candidatus.Saccharibacteria	Conscientiousness	0.410370171070099	-0.0776979629858759	0.922720352877922
Synergistetes	WEIGHT	0.410453915596008	0.0838832429665874	0.922720352877922
Anaerosporobacter	BDI.II	0.410539567470551	-0.0950245670752503	0.922720352877922
Pasteurellales	WEIGHT	0.411066651344299	-0.0813287463382907	0.922720352877922
Lactonifactor	WEIGHT	0.411272287368774	0.0812059389609122	0.922720352877922
Enterococcus	HEIGHT	0.411369144916534	-0.0896362550246551	0.922720352877922
Clostridia	Imagination	0.411375403404236	0.0811276041993544	0.922720352877922
Syntrophococcus	BAI	0.412015557289124	0.0904413152592398	0.922720352877922
Gammaproteobacteria	BMI	0.412025511264801	-0.0715943092700271	0.922720352877922
Acetanaerobacterium	HEIGHT	0.412039220333099	-0.095403116788654	0.922720352877922
Anaerobacter	BMI	0.412061989307404	-0.0842876492437771	0.922720352877922
Actinobacillus	Neuroticism	0.412153482437134	0.0816975555950531	0.922720352877922
Incertae.Sedis.XI	Conscientiousness	0.412264823913574	0.0840682918038688	0.922720352877922
Gracilibacteraceae	WEIGHT.1	0.412453413009644	0.0828217419925746	0.922720352877922
Haemophilus	WEIGHT.1	0.412495374679565	0.0841001391613549	0.922720352877922
Bacillales_Incertae.Sedis.XI	EDE.Q.Total	0.412611484527588	0.0699038128342949	0.922720352877922
Gracilibacteraceae	PSS	0.412655174732208	-0.0927776810248876	0.922720352877922
Rothia	RESTRAINT	0.413486480712891	0.0827763683265178	0.922720352877922
Clostridium.IV	Agreeableness	0.413891553878784	0.0877744548395245	0.922720352877922
Anaerofilum	Agreeableness	0.414121985435486	-0.0834119082968015	0.922720352877922
[truncated: 2,523 more rows]
